# Supplementary material for: Genetic diversity, tissue-specific expression, and functional analysis of the ATP7A gene in sheep
Source: Front Genet. 2023 Sep 20;14:1239979. doi: 10.3389/fgene.2023.1239979 (PMC10547898; doi:10.3389/fgene.2023.1239979)
Supplement: Supplementary file 1 [file Table1.XLSX]

## Sheet: Table S1
Table S1 Phenotype data
Sample	Sex	Age	Body_height	Body_length	chest_measurement	Horn_type	Horn_size
scurred_p1	ewe	4	66	76	83	scurred	1
scurred_p2	ewe	4	62	74	86	scurred	9
scurred_p3	ewe	3.5	62	72	84	scurred	4
scurred_p4	ewe	4	64	72	84	scurred	7
SHE_p1	ewe	4.5	68	76	82	SHE	28
SHE_p2	ewe	5	70	77	99	SHE	29
SHE_p3	ewe	5	65	70	85	SHE	24
SHE_p4	ewe	5	64	67	85	SHE	28

## Sheet: Table S2
Table S2 RNA-seq reads information
Sample	Number of raw reads	Number of clean reads	Number of mapped reads	Uniquely mapped reads %
scurred_p1	28738224	26609666	24257900	0.9116
scurred_p2	24847582	23011051	20892516	0.9079
scurred_p3	34891907	32313902	29237904	0.9048
scurred_p4	29188569	27026246	24394742	0.9026
SHE_p1	25945670	24022001	21874174	0.9106
SHE_p2	25341454	23467206	21099099	0.8991
SHE_p3	37929291	35133110	31667841	0.9014
SHE_p4	25032189	23172525	21084108	0.9099

## Sheet: Table S3
Table S3 Normalized expression (TPM) data of ATP7A gene in sheep
sampleID	tissue	ATP7A_TPM
SAMEA4778157	Lung	9.92506
SAMEA4778158	Lung	8.19614
SAMEA4778159	Lung	7.57337
SAMEA4778160	Lung	9.01573
SAMEA4778161	Lung	9.80791
SAMEA4778162	Lung	8.59224
SAMEA4778163	Lung	8.06725
SAMEA4778164	Lung	9.28279
SAMEA4778165	Lung	9.62657
SAMEA4778166	Lung	8.37289
SAMEA4778167	Lung	8.25459
SAMEA4778168	Lung	8.35605
SAMEA4778169	Lung	9.77039
SAMEA4778170	Lung	9.0795
SAMEA4778171	Lung	8.02941
SAMEA4778172	Lung	9.74801
SAMEA5098817	Lung	3.68104
SAMEA5098818	Lung	3.94172
SAMEA5098819	Lung	4.89459
SAMEA5098820	Lung	1.42804
SAMEA5098821	Lung	3.48503
SAMEA5098822	Lung	1.3067
SAMEA5098824	Lung	0.517358
SAMEA5098825	Lung	0.580382
SAMEA5594541	Lung	0.46566
SAMEA5594542	Lung	1.98589
SAMEA5594543	Lung	0.851359
SAMEA5594544	Lung	0.315453
SAMEA5594545	Lung	0.692862
SAMEA5594546	Lung	0.660114
SAMEA5594547	Lung	3.10482
SAMEA5594548	Lung	2.99693
SAMEA5892410	Lymph	0.15218
SAMEA5892412	Lymph	0.177559
SAMEA5892413	Lymph	0.324216
SAMEA5892414	Lymph	0.307813
SAMEA5892415	Lymph	0.278466
SAMEA5892417	Lymph	0.296905
SAMEA5892419	Lymph	0.245289
SAMEA5892420	Lymph	0.210381
SAMEA5892422	Lymph	0.367999
SAMEA5892423	Lymph	0.123798
SAMEA5892427	Lymph	0.165383
SAMEA5892428	Lymph	0.163696
SAMEA8476903	Lymph	0.874963
SAMEA8476904	Lymph	2.9213
SAMEA8476905	Lymph	1.71056
SAMEA8476906	Lymph	1.89986
SAMEA8476907	Lymph	2.61743
SAMEA8476908	Lymph	1.33707
SAMEA8476909	Lymph	1.13053
SAMEA8476910	Lymph	2.08636
SAMEA8476911	Lymph	1.98914
SAMEA8476912	Lymph	1.53328
SAMEA8476913	Lymph	1.74162
SAMEA8476914	Lymph	2.42539
SAMEA8476915	Lymph	2.52707
SAMEA8476916	Lymph	2.41431
SAMEA8476917	Lymph	1.77009
SAMEA8476919	Lymph	2.61588
SAMEA8476920	Lymph	2.36644
SAMEA8476921	Lymph	1.38901
SAMEA8476922	Lymph	1.85734
SAMEA8942989	PBMCs	1.94857
SAMEA8942990	PBMCs	1.35717
SAMEA8942991	PBMCs	1.52375
SAMEA8942992	PBMCs	1.14547
SAMEA8942993	PBMCs	2.02058
SAMEA8942994	PBMCs	1.67163
SAMEA8942995	PBMCs	1.85513
SAMEA8942996	PBMCs	1.36062
SAMEA8942997	PBMCs	1.1022
SAMEA8942998	PBMCs	0.875836
SAMEA8942999	PBMCs	1.05037
SAMEA8943001	PBMCs	2.7605
SAMEA8943002	PBMCs	1.76842
SAMEA8943003	PBMCs	1.77967
SAMEA8943004	PBMCs	1.96587
SAMEA8943005	PBMCs	1.7343
SAMEA8943006	PBMCs	1.81168
SAMEA8943007	PBMCs	0.902198
SAMEA8943008	PBMCs	1.65246
SAMEA8943009	PBMCs	1.76469
SAMEA8943010	PBMCs	1.70932
SAMEA8943011	PBMCs	2.0954
SAMEA8943012	PBMCs	1.5851
SAMEA8943013	PBMCs	1.17197
SAMEA8943014	PBMCs	1.20132
SAMEA8943015	PBMCs	1.4148
SAMEA8943016	PBMCs	0.921355
SAMEA8943017	PBMCs	1.57405
SAMEA8943018	PBMCs	1.29383
SAMEA8943019	PBMCs	0.967496
SAMEA8943020	PBMCs	1.0959
SAMEA8943021	PBMCs	2.59816
SAMEA8943022	PBMCs	2.4668
SAMEA8943023	PBMCs	1.66771
SAMEA8943024	PBMCs	1.67527
SAMEA8943025	PBMCs	2.73923
SAMEA8943026	PBMCs	1.29478
SAMEA8943027	PBMCs	1.31762
SAMEA8943028	PBMCs	1.58635
SAMEA8943029	PBMCs	1.36686
SAMEA8943030	PBMCs	2.54978
SAMEA8943031	PBMCs	1.72445
SAMEA8943032	PBMCs	2.29001
SAMEA8943033	PBMCs	2.2
SAMEA8943034	PBMCs	2.4589
SAMEA8943035	PBMCs	0.735299
SAMEA8943036	PBMCs	1.07248
SAMN02952682	Brain	25.8709
SAMN02952683	Lymph	21.5991
SAMN13545210	Blood	17.0798
SAMN13545211	Blood	13.3674
SAMN13545212	Blood	4.82653
SAMN13545213	Blood	15.0537
SAMN13545214	Blood	15.34
SAMN13545215	Blood	12.0682
SAMN13545216	Blood	13.6116
SAMN13545217	Blood	14.0425
SAMN13545218	Blood	11.2891
SAMN13545219	Blood	5.27109
SAMN13545220	Blood	17.8598
SAMN13545221	Blood	13.3509
SAMN13545222	Blood	16.2592
SAMN13545223	Blood	14.4183
SAMN13545224	Blood	16.678
SAMN13545225	Blood	11.8195
SAMN13545226	Blood	14.9395
SAMN13545227	Blood	3.88662
SAMN13545228	Blood	16.3485
SAMN13545229	Blood	15.5823
SAMN13545230	Blood	14.52
SAMN13545231	Blood	15.3918
SAMN13545232	Blood	13.2084
SAMN13545233	Blood	14.0435
SAMN13545234	Blood	12.8599
SAMN13545235	Blood	14.6805
SAMN13545236	Blood	13.1303
SAMN13545237	Blood	15.4249
SAMN13545238	Blood	13.3258
SAMN13545239	Blood	12.4258
SAMN13545240	Blood	17.9117
SAMN13545241	Blood	8.29074
SAMN13545242	Blood	14.864
SAMN13545243	Blood	14.0757
SAMN13545244	Blood	16.2899
SAMN13545245	Blood	3.37531
SAMN13545246	Blood	12.2021
SAMN13545247	Blood	17.5826
SAMN13545248	Blood	10.5919
SAMN13545249	Blood	11.842
SAMN13545250	Blood	13.3157
SAMN13545251	Blood	14.2499
SAMN13545252	Blood	3.15547
SAMN13545253	Blood	14.4441
SAMN13545254	Blood	15.0252
SAMN13545255	Blood	11.8722
SAMN13545256	Blood	9.37793
SAMN13545257	Blood	17.0147
SAMN13545258	Blood	10.8456
SAMN13545259	Blood	15.9198
SAMN13545260	Blood	18.2311
SAMN13545261	Blood	4.83118
SAMN13545262	Blood	14.5249
SAMN13545263	Blood	14.2753
SAMN13545264	Blood	14.0811
SAMN13545265	Blood	14.5617
SAMN13545266	Blood	15.0384
SAMN13545267	Blood	16.4163
SAMN13545268	Blood	9.76566
SAMN13545269	Blood	11.8854
SAMN13545270	Blood	13.0387
SAMN13545271	Blood	14.4049
SAMN13545272	Blood	6.43101
SAMN13545273	Blood	15.4522
SAMN13545274	Blood	14.334
SAMN13545275	Blood	12.6946
SAMN13545276	Blood	10.3352
SAMN13545277	Blood	16.2615
SAMN13545278	Blood	18.5669
SAMN13545279	Blood	15.0851
SAMN13545280	Blood	14.9716
SAMN13545281	Blood	11.431
SAMN13545282	Blood	9.88091
SAMN13545283	Blood	10.3467
SAMN13545284	Blood	12.9696
SAMN13545285	Blood	9.75199
SAMN13545286	Blood	14.0482
SAMN13545287	Blood	9.49887
SAMN13545288	Blood	13.2551
SAMN13545289	Blood	15.0006
SAMN13545290	Blood	6.53829
SAMN13545291	Blood	13.479
SAMN13545292	Blood	15.7773
SAMN13545293	Blood	7.45866
SAMN13545294	Blood	13.3806
SAMN13545295	Blood	15.2197
SAMN13545296	Blood	8.45046
SAMN13545297	Blood	6.27827
SAMN13545298	Blood	14.1086
SAMN13545299	Blood	14.5649
SAMN13545300	Blood	12.4546
SAMN13545301	Blood	11.4276
SAMN13545302	Blood	13.4939
SAMN13545303	Blood	10.5483
SAMN13545304	Blood	12.0292
SAMN13545305	Blood	4.85337
SAMN17769099	Liver	1.92779
SAMN17769100	Liver	2.04108
SAMN17769101	Liver	1.89109
SAMN17769102	Liver	1.96121
SAMN17769103	Liver	2.98147
SAMN17769104	Liver	1.3816
SAMN17769105	Liver	2.25859
SAMN17769106	Liver	1.98748
SAMN17769107	Liver	1.3038
SAMN17769108	Liver	1.94336
SAMN17769109	Liver	2.27069
SAMN17769110	Liver	2.07389
SAMN17817204	Tail	0
SAMN17817295	Tail	0
SAMN17817300	Tail	0
SAMN17817302	Tail	0
SAMN17823480	Tail	0
SAMN17885657	Adipose	25.1844
SAMN17885673	Adipose	43.7655
SAMN17885674	Adipose	16.8258
SAMN17885675	Adipose	30.6852
SAMN17885676	Adipose	9.88946
SAMN17885677	Adipose	37.4383
SAMN17885678	Adipose	23.2217
SAMN17885679	Adipose	29.1911
SAMN17885680	Adipose	0.812162
SAMN17885681	Adipose	34.0108
SAMN17885682	Adipose	8.58065
SAMN17885683	Adipose	25.5511
SAMN17885684	Adipose	26.0051
SAMN17885685	Adipose	33.0053
SAMN17885686	Adipose	33.1644
SAMN17885687	Adipose	19.5704
SAMN17885688	Adipose	20.2893
SAMN17885689	Adipose	33.9961
SAMN17885690	Adipose	29.6757
SAMN17885691	Adipose	32.2358
SAMN17885692	Adipose	20.0558
SAMN17885693	Adipose	3.77476
SAMN17885694	Adipose	37.2375
SAMN17885695	Adipose	26.1966
SAMN17885696	Adipose	41.1468
SAMN17885697	Adipose	21.4425
SAMN17885698	Adipose	21.206
SAMN17885699	Adipose	39.0412
SAMN17885700	Adipose	22.3812
SAMN17885701	Adipose	32.1944
SAMN17885702	Adipose	40.7768
SAMN17885703	Adipose	29.4664
SAMN17885704	Adipose	33.3778
SAMN17885705	Adipose	19.5353
SAMN17885706	Adipose	30.5044
SAMN17885707	Adipose	27.7797
SAMN17885708	Adipose	28.2595
SAMN17885709	Adipose	32.6016
SAMN17885710	Adipose	29.6509
SAMN17885711	Adipose	31.4679
SAMN17885712	Adipose	4.19003
SAMN17885713	Adipose	33.0397
SAMN17885714	Adipose	24.9778
SAMN17885715	Adipose	8.9324
SAMN17885716	Adipose	32.3148
SAMN17885717	Adipose	29.8046
SAMN17885718	Adipose	33.1949
SAMN17885719	Adipose	18.3236
SAMN17885720	Adipose	27.5323
SAMN17885721	Adipose	26.2421
SAMN17885722	Adipose	27.5892
SAMN17885723	Adipose	28.9941
SAMN17885724	Adipose	19.7036
SAMN17885725	Adipose	17.1732
SAMN17885726	Adipose	34.3236
SAMN17885727	Adipose	39.5177
SAMN17885728	Adipose	43.786
SAMN17885729	Adipose	40.8872
SAMN17885730	Adipose	16.1761
SAMN17885731	Adipose	21.8186
SAMN17885732	Adipose	34.1503
SAMN17885733	Adipose	33.9611
SAMN17885734	Adipose	37.3597
SAMN17885735	Adipose	22.0478
SAMN17885736	Adipose	33.2416
SAMN17885737	Adipose	26.1484
SAMN17885738	Adipose	6.20168
SAMN18091909	Skin	17.4847
SAMN18091910	Skin	18.4274
SAMN18091911	Skin	19.665
SAMN18091912	Skin	20.6978
SAMN18091913	Skin	20.0971
SAMN18091914	Skin	17.1624
SAMN18091915	Skin	26.0151
SAMN18091916	Skin	22.1168
SAMN18091917	Skin	26.3946
SAMN18091918	Skin	25.8746
SAMN18091919	Skin	23.9257
SAMN18091920	Skin	23.905
SAMN18091921	Skin	40.564
SAMN18091922	Skin	34.5256
SAMN18091923	Skin	32.4977
SAMN18091924	Skin	34.7009
SAMN18091925	Skin	32.8862
SAMN18091926	Skin	30.4077
SAMN18515051	Oocyte	1.09521
SAMN18515052	Oocyte	0.792566
SAMN18744034	Ear	1.25576
SAMN18744035	Ear	14.9376
SAMN18744036	Ear	9.53463
SAMN18810488	EDSCs	12.1675
SAMN18810493	EDSCs	10.4895
SAMN18810495	EDSCs	9.51049
SAMN18810496	EDSCs	15.8446
SAMN18810497	EDSCs	12.5476
SAMN18810498	EDSCs	10.5922
SAMN18810499	EDSCs	11.2804
SAMN18810500	EDSCs	13.6672
SAMN18810501	EDSCs	9.22566
SAMN18810502	EDSCs	8.06604
SAMN18810507	EDSCs	12.4139
SAMN18810508	EDSCs	12.5951
SAMN18810509	EDSCs	10.1881
SAMN18810510	EDSCs	11.8781
SAMN18810511	EDSCs	8.6831
SAMN18848576	MSCs	4.97901
SAMN18848577	MSCs	0.753436
SAMN18848578	MSCs	2.60103
SAMN18848579	MSCs	0.360359
SAMN18848580	MSCs	0.48399
SAMN18848581	MSCs	0.473406
SAMN18848582	MSCs	1.5244
SAMN18848583	MSCs	2.92933
SAMN18848584	MSCs	0.693392
SAMN18848585	MSCs	4.29248
SAMN18848586	MSCs	3.07072
SAMN18848587	MSCs	6.8563
SAMN19668597	Stomach	1.73404
SAMN19668598	Stomach	5.8855
SAMN19668599	Stomach	5.54396
SAMN19668600	Stomach	1.52356
SAMN19668601	Stomach	3.21601
SAMN19668602	Stomach	3.17401
SAMN19668603	Intestine	3.11816
SAMN19668604	Intestine	4.87085
SAMN19668605	Intestine	5.26827
SAMN19668606	Intestine	5.18559
SAMN19668607	Intestine	5.43544
SAMN19668608	Intestine	5.35834
SAMN20064162	Uterus	1.74945
SAMN20064163	Uterus	2.50009
SAMN20064164	Uterus	2.53866
SAMN20064165	Uterus	1.71489
SAMN20064166	Uterus	4.10801
SAMN20064167	Uterus	0.885978
SAMN20064168	Uterus	1.28189
SAMN20064169	Uterus	2.27256
SAMN20064170	Uterus	3.70458
SAMN20064171	Uterus	2.6788
SAMN20064172	Uterus	2.59084
SAMN20064173	Uterus	4.28465
SAMN20064174	Uterus	2.79572
SAMN20064175	Uterus	1.75344
SAMN20064176	Uterus	2.48404
SAMN20064177	Uterus	3.86428
SAMN20064178	Uterus	2.57647
SAMN20064179	Uterus	3.50113
SAMN20064180	Uterus	3.69091
SAMN20064181	Uterus	2.73178
SAMN20064182	Uterus	3.99583
SAMN20064183	Uterus	2.25122
SAMN20064184	Uterus	1.95843
SAMN20064185	Uterus	4.29555
SAMN20064186	Uterus	3.24576
SAMN20064187	Uterus	2.36439
SAMN20064188	Uterus	1.94416
SAMN20064189	Uterus	1.52151
SAMN20064190	Uterus	1.88836
SAMN20064191	Uterus	2.86099
SAMN20064192	Uterus	3.09262
SAMN20064193	Uterus	3.69745
SAMN20064194	Uterus	3.21597
SAMN20064195	Uterus	2.24748
SAMN20064196	Uterus	3.12328
SAMN20064197	Uterus	1.9118
SAMN20064198	Uterus	2.37646
SAMN20064199	Uterus	1.94431
SAMN20064200	Uterus	1.05402
SAMN20064201	Uterus	3.31964
SAMN20064202	Uterus	4.27458
SAMN20064203	Uterus	3.38625
SAMN20064204	Uterus	1.21439
SAMN20064205	Uterus	1.85832
SAMN20064206	Uterus	1.12983
SAMN20064207	Uterus	1.69262
SAMN20064208	Uterus	1.68579
SAMN20064209	Uterus	2.60857
SAMN20064210	Uterus	1.49615
SAMN20064211	Uterus	3.964
SAMN20064212	Uterus	3.27356
SAMN20064213	Uterus	1.65043
SAMN20064214	Uterus	2.9326
SAMN20064215	Uterus	2.19688
SAMN20064216	Uterus	2.73159
SAMN20064217	Uterus	1.27192
SAMN20064218	Uterus	0.853871
SAMN20064219	Uterus	1.14642
SAMN20064220	Uterus	0.837312
SAMN20064221	Uterus	4.58057
SAMN20064222	Uterus	2.90869
SAMN20064223	Uterus	3.59404
SAMN20064224	Uterus	2.03401
SAMN20064225	Uterus	1.8809
SAMN20064226	Uterus	2.31999
SAMN20064227	Uterus	2.06678
SAMN20064228	Uterus	1.2886
SAMN20064229	Uterus	4.03995
SAMN20064230	Uterus	3.25108
SAMN20064231	Uterus	2.6205
SAMN20064232	Uterus	2.60258
SAMN20064233	Uterus	2.88254
SAMN20064234	Uterus	2.29635
SAMN20064235	Uterus	2.30321
SAMN20064236	Uterus	1.55294
SAMN20064237	Uterus	0.115445
SAMN20064238	Uterus	2.47605
SAMN20064239	Uterus	3.3777
SAMN20064240	Uterus	2.73204
SAMN20064241	Uterus	2.54822
SAMN20064242	Uterus	1.41281
SAMN20064243	Uterus	1.62499
SAMN20064244	Uterus	1.713
SAMN20064245	Uterus	2.02257
SAMN20064246	Uterus	3.85047
SAMN20064247	Uterus	2.5277
SAMN20064248	Uterus	4.6266
SAMN20064249	Uterus	2.74492
SAMN20064250	Uterus	2.09226
SAMN20064251	Uterus	3.01404
SAMN20064252	Uterus	1.82632
SAMN20064253	Uterus	1.91763
SAMN20064254	Uterus	3.94128
SAMN20064255	Uterus	2.54438
SAMN20064256	Uterus	2.17605
SAMN20064257	Uterus	2.93386
SAMN20064258	Uterus	3.18029
SAMN20064259	Uterus	3.52718
SAMN20064260	Uterus	3.58214
SAMN20064261	Uterus	3.76207
SAMN20064262	Uterus	1.88945
SAMN20064263	Uterus	4.376
SAMN20064264	Uterus	3.40328
SAMN20064265	Uterus	1.73629
SAMN20064266	Uterus	2.38871
SAMN20064267	Uterus	1.42287
SAMN20064268	Uterus	2.87724
SAMN20064269	Uterus	3.14974
SAMN20064270	Uterus	1.17441
SAMN20064271	Uterus	2.70907
SAMN20064272	Uterus	2.82339
SAMN20064273	Uterus	4.33361
SAMN20064275	Uterus	3.90915
SAMN20064276	Uterus	3.14763
SAMN20064277	Uterus	2.93841
SAMN20119521	Muscle	0.814952
SAMN20119522	Muscle	1.1153
SAMN20119523	Muscle	1.32421
SAMN20119524	Muscle	0.929557
SAMN20119525	Muscle	0.751345
SAMN20119526	Muscle	0.85918
SAMN20856437	Adrenal	29.0924
SAMN20856438	Adrenal	30.3858
SAMN20856439	Adrenal	24.816
SAMN20856440	Adrenal	22.8073
SAMN20856441	Adrenal	25.8598
SAMN20856442	Adrenal	35.2197
SAMN20856443	Adrenal	24.2453
SAMN20856444	Adrenal	28.373
SAMN20856445	Adrenal	33.6896
SAMN20962954	Mitral_valve_Cells	14.2124
SAMN20962955	Mitral_valve_Cells	8.71192
SAMN20962956	Mitral_valve_Cells	12.679
SAMN20962957	Mitral_valve_Cells	11.8273
SAMN20962958	Mitral_valve_Cells	10.2389
SAMN20962959	Mitral_valve_Cells	12.4923
SAMN21156303	Intestine	21.1136
SAMD00272110	Embroy_cell	0.389942
SAMD00272111	Embroy_cell	1.74823
SAMD00272112	Embroy_cell	1.58827
SAMD00272113	Embroy_cell	2.30247
SAMD00272114	Embroy_cell	1.31971
SAMD00272116	Embroy_cell	0.419044
SAMD00272117	Embroy_cell	1.48532
SAMD00272118	Embroy_cell	0.916859
SAMD00273506	Embroy_cell	2.31053
SAMD00283508	Embroy_cell	0.226761
SAMD00283509	Embroy_cell	0.360315
SAMD00283510	Embroy_cell	0.983774
SAMD00283511	Embroy_cell	0.945504
SAMD00283512	Embroy_cell	1.54339
SAMD00283513	Embroy_cell	1.38139
SAMD00283514	Uterus	0.31728
SAMD00283515	Uterus	0.380935
SAMD00283516	Uterus	0.302413
SAMD00283517	Uterus	0.414921
SAMD00283518	Uterus	1.102
SAMD00283519	Uterus	0.556223
SAMD00283520	Uterus	0.873222
SAMD00283521	Uterus	0.811007
SAMD00283522	Uterus	0.92608
SAMD00283523	Uterus	0.427909
SAMD00283524	Uterus	0.337659
SAMD00283525	Uterus	0.310154
SAMEA104210126	Ovarian	6.88857
SAMEA104210127	Ovarian	9.1859
SAMEA104210128	Ovarian	5.27333
SAMEA104210129	Ovarian	8.18244
SAMEA104210130	Ovarian	7.9553
SAMEA104210131	Ovarian	9.79898
SAMEA104210132	Ovarian	6.66423
SAMEA104210133	Ovarian	7.75
SAMEA104210134	Ovarian	8.00283
SAMEA104210135	Ovarian	8.88551
SAMEA104210136	Ovarian	9.08038
SAMEA104210137	Ovarian	9.27739
SAMEA104210138	Ovarian	8.40732
SAMEA104210139	Ovarian	8.68455
SAMEA104210140	Ovarian	9.48952
SAMEA104210141	Ovarian	9.05063
SAMEA104210142	Ovarian	9.62785
SAMEA104210143	Ovarian	9.92973
SAMEA104210144	Ovarian	10.0356
SAMEA104210145	Ovarian	12.0237
SAMEA104210146	Ovarian	6.59314
SAMEA104210147	Ovarian	7.72533
SAMEA104210148	Ovarian	8.28661
SAMEA104210149	Ovarian	8.43782
SAMEA104210150	Ovarian	8.71697
SAMEA104210151	Ovarian	6.48445
SAMEA104210152	Ovarian	9.913
SAMEA104210153	Ovarian	5.59065
SAMEA104210154	Ovarian	7.74396
SAMEA104210155	Ovarian	11.0164
SAMEA104210156	Ovarian	8.90165
SAMEA104210157	Ovarian	9.183
SAMEA104210158	Ovarian	6.92139
SAMEA104210159	Ovarian	10.2482
SAMEA104210160	Ovarian	9.32902
SAMEA104210161	Ovarian	9.62196
SAMEA104210162	Ovarian	8.58026
SAMEA104210163	Ovarian	7.23302
SAMEA104210164	Ovarian	6.28703
SAMEA104494974	Muscle	0.876197
SAMEA104494977	Kidney	1.30087
SAMEA104494983	Ureter	2.35335
SAMEA104494984	Kidney	3.51307
SAMEA104494985	Tongue	0.914803
SAMEA104495001	Heart	0.965676
SAMEA104495006	Fallopian_tube	3.02386
SAMEA104495017	Brain	2.77136
SAMEA104495022	Muscle	0.530361
SAMEA104495023	Brain	0.805404
SAMEA104495024	Muscle	0.608658
SAMEA104495026	Liver	0.670773
SAMEA104495029	Intestine	3.21365
SAMEA104495033	Stomach	1.70107
SAMEA104495035	Diaphragm	1.05011
SAMEA104495046	Adrenal	2.20319
SAMEA104495048	Lymph	0.936713
SAMEA104495052	Lymph	2.35165
SAMEA104495056	Muscle	1.10591
SAMEA104495065	Ovarian	1.7109
SAMEA104495068	Adrenal	2.14884
SAMEA1973656	Granulosa_cell	0
SAMEA2062258	Oocyte	0.157739
SAMEA2062259	Oocyte	0
SAMEA2062260	Oocyte	0.298597
SAMEA2062261	Granulosa_cell	0.480803
SAMEA2062263	Granulosa_cell	0.117965
SAMEA2062264	Oocyte	0.933857
SAMEA2062265	Granulosa_cell	0.814785
SAMEA2062466	Oocyte	0.59065
SAMEA2062467	Granulosa_cell	0.304667
SAMEA2062468	Granulosa_cell	0.096461
SAMEA2062469	Granulosa_cell	0.063502
SAMEA2062470	Oocyte	0
SAMEA2062471	Oocyte	1.13314
SAMEA2062472	Granulosa_cell	0.044945
SAMEA2062473	Granulosa_cell	0.088283
SAMEA2062652	Granulosa_cell	0
SAMEA2062653	Granulosa_cell	0.193729
SAMEA2062654	Oocyte	0.851864
SAMEA2062655	Ovarian	0.977096
SAMEA2062656	Oocyte	0
SAMEA2062657	Granulosa_cell	0
SAMEA2062658	Ovarian	0
SAMEA2062834	Granulosa_cell	0.081264
SAMEA2062835	Granulosa_cell	0.193752
SAMEA2062836	Oocyte	1.06552
SAMEA2062837	Granulosa_cell	0.406957
SAMEA2062838	Granulosa_cell	0.024245
SAMEA2062839	Granulosa_cell	0
SAMEA2063467	Ovarian	0
SAMEA2063468	Ovarian	1.63386
SAMEA2063648	Granulosa_cell	0
SAMEA3178774	Skin	8.50798
SAMEA3178775	Skin	6.54284
SAMEA4504021	Lymph	0.859055
SAMEA4504022	Lymph	0.907244
SAMEA4504023	Lymph	0.327991
SAMEA4504024	Lymph	0.731043
SAMEA4504025	Lymph	0.731315
SAMEA4504026	Lymph	0.331131
SAMEA4504027	Lymph	0.405744
SAMEA4504028	Lymph	0.571193
SAMEA4504029	Lymph	0.508719
SAMEA4504030	Lymph	0.671903
SAMEA4504031	Lymph	0.401127
SAMEA4504032	Lymph	0.942601
SAMEA4504033	Lymph	0.119304
SAMEA4504034	Lymph	0.289854
SAMEA4504035	Lymph	0.460512
SAMEA4504036	Lymph	0.285536
SAMEA5683233	Corpus_luteum	4.86713
SAMEA5683234	Corpus_luteum	1.99686
SAMEA5683235	Corpus_luteum	7.80887
SAMEA5683236	Corpus_luteum	2.80472
SAMEA5683237	Corpus_luteum	8.11671
SAMEA5683238	Corpus_luteum	2.86396
SAMEA5683239	Corpus_luteum	8.50024
SAMEA5683240	Corpus_luteum	1.25408
SAMEA5683241	Corpus_luteum	8.26082
SAMEA5683242	Corpus_luteum	2.76051
SAMEA5683243	Corpus_luteum	6.09421
SAMEA5683244	Corpus_luteum	1.58062
SAMEA5683245	Corpus_luteum	5.97107
SAMEA5683246	Corpus_luteum	1.53219
SAMEA5683247	Corpus_luteum	7.87883
SAMEA5683248	Corpus_luteum	1.38354
SAMEA5683249	Corpus_luteum	12.2849
SAMEA5683250	Corpus_luteum	2.59978
SAMEA5683251	Corpus_luteum	7.78087
SAMEA5683252	Corpus_luteum	2.7354
SAMEA5683253	Corpus_luteum	9.75058
SAMEA5683254	Corpus_luteum	3.67559
SAMEA5683255	Corpus_luteum	7.67063
SAMEA5683256	Corpus_luteum	3.73816
SAMEA5683257	Corpus_luteum	5.23787
SAMEA5683258	Corpus_luteum	3.23481
SAMEA5683259	Corpus_luteum	5.76694
SAMEA5683260	Corpus_luteum	1.10417
SAMEA5683261	Corpus_luteum	5.38264
SAMEA5683262	Corpus_luteum	2.46334
SAMEA5683263	Corpus_luteum	3.63775
SAMEA5683264	Corpus_luteum	1.91162
SAMEA5683265	Corpus_luteum	3.15736
SAMEA5683266	Corpus_luteum	1.66178
SAMEA5683267	Corpus_luteum	5.91072
SAMEA5683268	Corpus_luteum	2.00402
SAMEA5683269	Corpus_luteum	5.25277
SAMEA5683270	Corpus_luteum	3.0055
SAMEA5683271	Corpus_luteum	7.37348
SAMEA5683272	Corpus_luteum	3.14351
SAMEA5683273	Corpus_luteum	9.10436
SAMEA5683274	Corpus_luteum	4.39185
SAMEA6163281	Stomach	2.33736
SAMEA6163282	Intestine	1.71379
SAMEA6163283	Reticulum	1.41862
SAMEA6163284	Stomach	0.859037
SAMEA6163285	Stomach	0.926216
SAMEA6163286	Soft_palate	1.57221
SAMEA6163287	Brain	5.50027
SAMEA6229602	Stomach	1.60022
SAMEA6229603	Intestine	1.00397
SAMEA6229604	Epididymis	1.34093
SAMEA6229605	Brain	0.395668
SAMEA6229606	Heart	1.72432
SAMEA6229607	Intestine	3.18502
SAMEA6229608	Lymph	5.79206
SAMEA6229609	Lymph	1.24502
SAMEA6229610	Intestine	0.641391
SAMEA6229611	Intestine	2.86434
SAMEA6229612	Skin	0.28966
SAMEA6229613	Urethra	2.70173
SAMEA6229614	Uterus	3.98296
SAMEA6380226	Urinary_bladder	1.25958
SAMEA6380227	Mammary_gland	0.668194
SAMEA6380228	Heart	0.706521
SAMEA6380229	Intestine	0.635601
SAMEA6380230	Eye	6.98526
SAMEA6380231	Heart	0.442368
SAMEA6380232	Vena_cava	1.61332
SAMEA6380233	Spleen	0.618912
SAMEA6380234	Intestine	0.261083
SAMEA6380235	Brain	0.705133
SAMEA6380236	Spinal_cord	0.530065
SAMEA6380237	Brain	0.499833
SAMN00216499	Fetal_heart	3.66157
SAMN00216500	Fetal_heart	2.23727
SAMN00216501	Fetal_heart	6.1683
SAMN00216502	Fetal_heart	6.69233
SAMN00216503	Fetal_heart	4.29068
SAMN00216504	Fetal_heart	4.30447
SAMN00216505	Fetal_heart	5.65982
SAMN00216506	Fetal_heart	7.34942
SAMN00216507	Fetal_heart	3.86676
SAMN00216508	Fetal_heart	3.0219
SAMN00216509	Fetal_heart	3.66979
SAMN00216510	Fetal_heart	5.28763
SAMN00216511	Fetal_heart	1.92268
SAMN00216512	Fetal_heart	3.52346
SAMN01853598	Lymph	10.1998
SAMN01853599	Lymph	12.5114
SAMN01853600	Lymph	18.5157
SAMN01853601	Lymph	12.1523
SAMN01883143	Muscle	2.67484
SAMN01883144	Muscle	2.58484
SAMN07257303	Adenohypophysis	14.4115
SAMN07257304	Adenohypophysis	14.8069
SAMN07257306	Adenohypophysis	14.7462
SAMN07257307	Adenohypophysis	17.7888
SAMN07257309	Adenohypophysis	15.3032
SAMN07257311	Adenohypophysis	15.0218
SAMN07257312	Adenohypophysis	21.8436
SAMN07257314	Adenohypophysis	16.0615
SAMN07257315	Adenohypophysis	16.1954
SAMN07257319	Adenohypophysis	11.9309
SAMN07257320	Adenohypophysis	14.412
SAMN07257321	Adenohypophysis	15.3748
SAMN07257322	Adenohypophysis	12.297
SAMN07257323	Adenohypophysis	15.0244
SAMN07257324	Adenohypophysis	13.1529
SAMN07257329	Adenohypophysis	14.426
SAMN07257330	Adenohypophysis	14.2614
SAMN07257331	Adenohypophysis	15.0393
SAMN07257333	Adenohypophysis	16.0148
SAMN07257335	Adenohypophysis	13.0758
SAMN07257336	Adenohypophysis	11.2959
SAMN07257338	Adenohypophysis	10.7596
SAMN07257339	Adenohypophysis	11.4403
SAMN07257340	Adenohypophysis	11.3929
SAMN07257344	Adenohypophysis	9.33277
SAMN07257345	Adenohypophysis	12.497
SAMN07257346	Adenohypophysis	13.8477
SAMN07257347	Adenohypophysis	12.2729
SAMN07257348	Adenohypophysis	11.3597
SAMN07257349	Adenohypophysis	13.9759
SAMN07257354	Adenohypophysis	12.9768
SAMN07257355	Adenohypophysis	11.6871
SAMN07257356	Adenohypophysis	10.2295
SAMN07257357	Adenohypophysis	13.0706
SAMN07257358	Adenohypophysis	9.98929
SAMN07257361	Adenohypophysis	11.6414
SAMN07257362	Adenohypophysis	11.3863
SAMN07257364	Adenohypophysis	10.5641
SAMN07257365	Adenohypophysis	11.2697
SAMN07257368	Adenohypophysis	9.53756
SAMN07257370	Adenohypophysis	11.5248
SAMN07257371	Adenohypophysis	12.8581
SAMN07357693	Adenohypophysis	0.503059
SAMN07357694	Adenohypophysis	0.616714
SAMN07357695	Adenohypophysis	0.447497
SAMN07357696	Adenohypophysis	0.56425
SAMN07357697	Adenohypophysis	0.760478
SAMN07357698	Adenohypophysis	0.944292
SAMN07357699	Adenohypophysis	1.00096
SAMN07357700	Adenohypophysis	0.96237
SAMN07809449	Brain	18.8856
SAMN08177198	Brain	1.02044
SAMN08177199	Brain	0.753994
SAMN08177200	Brain	1.71418
SAMN08177201	Brain	2.10733
SAMN08177202	Brain	0.434258
SAMN08177203	Brain	3.96189
SAMN08177204	Brain	0.701634
SAMN08177205	Brain	0.928015
SAMN08177206	Brain	0.556367
SAMN08177207	Brain	1.4867
SAMN08177208	Brain	2.98067
SAMN08177209	Brain	2.34929
SAMN08177210	Brain	1.07354
SAMN08177211	Brain	2.57162
SAMN08177212	Brain	2.70918
SAMN08177213	Brain	0.572788
SAMN08177214	Brain	1.40506
SAMN08177215	Brain	1.27704
SAMN08177216	Brain	1.56468
SAMN08177217	Brain	0.421165
SAMN08204998	Fibroblas	0.144968
SAMN08204999	Fibroblas	0.235424
SAMN08205000	Fibroblas	0.221755
SAMN08205001	Fibroblas	0.193244
SAMN08205002	Fibroblas	0.277802
SAMN08205003	Fibroblas	0.073234
SAMN08205004	Fibroblas	0.090032
SAMN08205005	Fibroblas	0.208292
SAMN08205006	Fibroblas	0.18513
SAMN08205007	Fibroblas	0.184359
SAMN08205008	Fibroblas	0.249182
SAMN08205009	Fibroblas	0.200645
SAMN08205010	Fibroblas	0.161345
SAMN08205011	Fibroblas	0.133037
SAMN08329983	Brain	4.39801
SAMN08457365	Adipose	17.1518
SAMN08457366	Adipose	12.125
SAMN08457367	Adipose	19.0479
SAMN08457368	Adipose	14.9876
SAMN08457369	Adipose	12.4426
SAMN08457370	Adipose	20.7437
SAMN08457371	Adipose	17.6439
SAMN08457372	Adipose	13.5578
SAMN08457373	Adipose	18.1796
SAMN08457374	Muscle	7.79536
SAMN08457375	Muscle	7.53162
SAMN08457376	Muscle	8.57241
SAMN08457377	Muscle	9.61654
SAMN08457378	Muscle	11.8493
SAMN08457379	Muscle	9.44167
SAMN08457380	Muscle	10.0192
SAMN08457381	Muscle	9.69574
SAMN08457382	Muscle	8.53431
SAMN08457383	Adipose	22.3373
SAMN08457384	Adipose	21.5677
SAMN08457385	Adipose	18.5302
SAMN08457386	Adipose	22.8523
SAMN08457387	Adipose	15.635
SAMN08457388	Adipose	18.084
SAMN08457389	Adipose	23.1349
SAMN08457390	Adipose	20.8305
SAMN08457391	Adipose	24.1863
SAMN08470435	Liver	3.28995
SAMN08470436	Liver	3.51768
SAMN08470437	Liver	3.11742
SAMN08470438	Liver	3.57803
SAMN08470439	Liver	4.64002
SAMN08470440	Liver	2.61802
SAMN08470441	Liver	4.4831
SAMN08470442	Liver	4.78355
SAMN08514614	Blood	7.37178
SAMN08514615	Blood	5.17513
SAMN08514616	Blood	5.16835
SAMN08514617	Blood	3.18374
SAMN08514618	Blood	5.52767
SAMN08526598	Muscle	1.30227
SAMN08526674	Muscle	0.195244
SAMN08526675	Muscle	0.810746
SAMN08526676	Muscle	2.63862
SAMN08526707	Liver	0.092625
SAMN08526708	Muscle	1.35844
SAMN08526725	Muscle	0.866357
SAMN08526726	Muscle	0.858699
SAMN08526727	Muscle	1.1832
SAMN08526728	Muscle	0.776379
SAMN08526729	Muscle	2.25583
SAMN08526780	Muscle	0.703213
SAMN08526966	Muscle	0.89752
SAMN08526967	Muscle	0.935203
SAMN08526968	Muscle	0.995612
SAMN08526969	Muscle	3.39707
SAMN08527033	Liver	0.494745
SAMN08527034	Liver	0.264083
SAMN08527035	Liver	0.906634
SAMN08527036	Liver	0
SAMN08527037	Liver	0.699383
SAMN08527038	Liver	0.498009
SAMN08527039	Liver	0.871488
SAMN08527040	Liver	0
SAMN08527041	Liver	1.53174
SAMN08527042	Liver	0
SAMN08527043	Liver	2.28389
SAMN08527044	Liver	0.987909
SAMN08527045	Liver	0.083713
SAMN08527046	Liver	0
SAMN08527047	Liver	2.31315
SAMN08527058	Muscle	0.948092
SAMN08605486	Kidney	1.38527
SAMN08605487	Spleen	2.2576
SAMN08605488	Kidney	3.56732
SAMN08605489	Spleen	5.6853
SAMN08605490	Kidney	1.11138
SAMN08605491	Spleen	3.49747
SAMN08627857	Lung	4.87505
SAMN08627858	Brain	1.13685
SAMN08627859	Brain	0.406581
SAMN08627860	Brain	0.194508
SAMN08627861	Brain	1.81099
SAMN08627862	Brain	0.234708
SAMN08627863	Brain	0.120708
SAMN08627864	Brain	0.955981
SAMN08627865	Brain	1.53955
SAMN08627870	Lung	2.3374
SAMN08627871	Lung	0.727998
SAMN08627872	Lung	0.633912
SAMN08627873	Lung	3.19937
SAMN08627874	Lung	0.430728
SAMN08627875	Lung	0.456736
SAMN08627876	Lung	3.8028
SAMN08627877	Lung	0.774001
SAMN08627878	Lung	3.99455
SAMN08627879	Lung	1.57705
SAMN08627880	Lung	1.65155
SAMN08627881	Lung	4.17914
SAMN08627882	Lung	4.12671
SAMN08627883	Lung	1.23225
SAMN08627884	Kidney	3.48863
SAMN08627885	Kidney	2.6629
SAMN08627886	Kidney	1.9185
SAMN08627887	Kidney	1.32767
SAMN08627888	Kidney	0.847785
SAMN08627889	Kidney	0.988014
SAMN08627890	Kidney	2.52422
SAMN08627891	Kidney	3.52274
SAMN08627892	Kidney	0.673838
SAMN08627893	Kidney	0.415534
SAMN08627894	Kidney	2.8423
SAMN08627895	Kidney	0.286237
SAMN08627896	Kidney	1.33299
SAMN08627897	Kidney	0.239606
SAMN08627898	Kidney	3.54452
SAMN08627899	Brain	0.579793
SAMN08627900	Brain	3.02663
SAMN08627901	Brain	0.413581
SAMN08627902	Brain	0.732249
SAMN08627903	Brain	2.34274
SAMN08627904	Brain	0.280093
SAMN08627905	Brain	0.239121
SAMN08638795	Testes	5.36572
SAMN08638800	Testes	4.87667
SAMN08638801	Testes	5.69425
SAMN08638802	Testes	2.0556
SAMN08638803	Testes	2.35389
SAMN08638804	Testes	1.53215
SAMN08966982	Stomach	0.166386
SAMN08966983	Stomach	0.538869
SAMN08966984	Stomach	0.351289
SAMN08966985	Stomach	1.14847
SAMN08966986	Stomach	0.234928
SAMN08966987	Stomach	0.824726
SAMN08966988	Stomach	0.187572
SAMN08966989	Stomach	0.032857
SAMN08966990	Stomach	0.069127
SAMN08966991	Stomach	0.579675
SAMN08966992	Stomach	0.392471
SAMN08966993	Stomach	1.32208
SAMN08966994	Stomach	0
SAMN08966995	Stomach	0.996672
SAMN08966996	Stomach	1.24938
SAMN08966997	Stomach	0.717944
SAMN08966998	Stomach	0.903739
SAMN08966999	Stomach	0.062561
SAMN08967000	Stomach	0.094421
SAMN08967001	Stomach	0.520909
SAMN08967002	Stomach	1.09196
SAMN08967003	Stomach	1.31061
SAMN08967004	Stomach	0.545468
SAMN08967005	Stomach	1.20796
SAMN08967006	Stomach	0.385668
SAMN08967007	Stomach	0.269071
SAMN08967008	Stomach	0.337804
SAMN08967009	Stomach	0.085783
SAMN08967010	Stomach	0.206644
SAMN08967011	Stomach	0.126548
SAMN08967012	Stomach	0.309093
SAMN08967013	Stomach	0.317884
SAMN08967014	Stomach	0.09634
SAMN08967015	Stomach	0.237558
SAMN08967016	Stomach	0.648905
SAMN08967017	Stomach	0.202174
SAMN08967018	Stomach	0.096015
SAMN08967019	Stomach	0.222627
SAMN08967020	Stomach	0.226004
SAMN08967021	Stomach	0.038313
SAMN08967022	Stomach	0.429984
SAMN08967023	Stomach	0.378403
SAMN08967024	Stomach	0.48893
SAMN08967025	Stomach	0.65927
SAMN08967026	Stomach	0.427037
SAMN08967027	Stomach	0.089479
SAMN08967028	Stomach	0.576174
SAMN08967029	Stomach	0.322423
SAMN08967030	Stomach	0
SAMN08967031	Stomach	0
SAMN09222597	Ovarian	0.765716
SAMN09222598	Ovarian	0.64504
SAMN09223587	Liver	0.838677
SAMN09223588	Liver	0.767634
SAMN09223589	Liver	1.48769
SAMN09223590	Liver	1.23423
SAMN09223591	Liver	1.56891
SAMN09223592	Liver	0.702808
SAMN09223593	Liver	0.757044
SAMN09223594	Liver	1.1447
SAMN09223595	Liver	0.985924
SAMN09223596	Liver	0.590389
SAMN09254184	Muscle	0.906671
SAMN09254185	Muscle	0.451501
SAMN09254186	Muscle	0.02125
SAMN09254187	Muscle	0.699339
SAMN09254188	Muscle	0.430824
SAMN09271206	Liver	3.45721
SAMN09271207	Liver	1.92732
SAMN09271208	Liver	0.742162
SAMN09271209	Liver	0.526088
SAMN10059480	Liver	13.7815
SAMN10059481	Liver	15.4945
SAMN10059482	Liver	11.3352
SAMN10059483	Liver	11.7695
SAMN10059484	Liver	14.0744
SAMN10059485	Liver	11.0339
SAMN10219771	Horn	0.921926
SAMN10219772	Horn	5.74289
SAMN10219773	Skin	0.062125
SAMN10219774	Skin	0.045128
SAMN10390374	Liver	1.37404
SAMN10390375	Liver	1.25793
SAMN10390376	Liver	1.36112
SAMN10390377	Liver	0.929452
SAMN10390378	Liver	1.64826
SAMN10390379	Liver	1.38309
SAMN10390380	Liver	1.09573
SAMN10390381	Liver	1.13688
SAMN10390382	Liver	1.10181
SAMN10390383	Liver	1.06045
SAMN10484494	Fetal_skin	0.079475
SAMN10484495	Fetal_skin	0.417781
SAMN10484496	Fetal_skin	0.140606
SAMN10484497	Fetal_skin	0.010186
SAMN10484498	Fetal_skin	0.036519
SAMN10484499	Fetal_skin	0.106392
SAMN10516895	Stomach	5.66683
SAMN10516896	Intestine	1.84858
SAMN10516897	Intestine	1.06362
SAMN10516898	Intestine	9.52272
SAMN10516900	Stomach	5.02696
SAMN10516902	Intestine	9.73727
SAMN10516903	Intestine	7.03927
SAMN10516904	Lymph	11.7204
SAMN10516905	Stomach	0.334986
SAMN10516906	Intestine	14.6889
SAMN10516907	Intestine	19.1602
SAMN10516908	Intestine	13.1919
SAMN10516911	Intestine	5.97693
SAMN10516912	Intestine	8.78158
SAMN10516913	Intestine	1.3666
SAMN10516914	Lymph	3.43375
SAMN10518282	Adipose	0.07226
SAMN10518283	Adipose	0.120479
SAMN10518284	Adipose	0.041142
SAMN10518285	Adipose	2.55707
SAMN10518286	Adipose	0.233066
SAMN10518287	Adipose	0.151447
SAMN10591799	Uterus	13.9059
SAMN10591800	Uterus	30.9825
SAMN10591801	Uterus	14.3906
SAMN10591802	Uterus	16.9356
SAMN10591803	Uterus	14.059
SAMN10591804	Uterus	35.9322
SAMN10591805	Uterus	19.5224
SAMN10591806	Uterus	15.9376
SAMN10591807	Uterus	21.278
SAMN10591808	Uterus	14.2964
SAMN10591809	Uterus	13.4965
SAMN10591810	Uterus	14.8017
SAMN10639277	Mammary_gland	2.16192
SAMN10639278	Mammary_gland	1.76668
SAMN10688712	Stomach	0.021757
SAMN10688713	Stomach	0.08039
SAMN10688714	Stomach	0.037897
SAMN10688715	Stomach	0.022632
SAMN10688716	Stomach	0.966648
SAMN10688717	Stomach	0.112134
SAMN10688718	Stomach	0.471287
SAMN10688719	Stomach	0.651049
SAMN10696381	Stomach	1.43274
SAMN10696382	Stomach	1.96127
SAMN10696383	Stomach	2.30719
SAMN10696384	Stomach	2.3573
SAMN10696385	Stomach	2.61247
SAMN10696386	Stomach	2.58916
SAMN10696387	Stomach	2.52946
SAMN10696388	Stomach	2.3672
SAMN10696389	Stomach	1.47715
SAMN10696390	Stomach	1.71594
SAMN10829069	Adipose	0.107409
SAMN10946148	Skin	0.40049
SAMN10946149	Skin	0.504321
SAMN10946150	Skin	1.21547
SAMN10946151	Skin	1.1091
SAMN10946152	Skin	0.504151
SAMN10946153	Skin	0.460674
SAMN11029864	Muscle	26.8118
SAMN11029872	Muscle	23.0452
SAMN11029873	Muscle	19.408
SAMN11029874	Muscle	23.287
SAMN11029875	Muscle	25.9423
SAMN11029876	Muscle	27.7871
SAMN11029877	Muscle	26.5137
SAMN11029878	Muscle	27.6305
SAMN11029879	Muscle	24.7248
SAMN11177999	Cortex	14.0233
SAMN11178008	Cortex	13.4252
SAMN11178009	Cortex	12.5304
SAMN11178010	Cortex	12.4481
SAMN11178011	Cortex	10.4347
SAMN11178012	Cortex	12.0393
SAMN11178013	Cortex	13.643
SAMN11178014	Cortex	12.6324
SAMN11178015	Cortex	12.6632
SAMN11178016	Cortex	10.8476
SAMN11178017	Cortex	18.728
SAMN11178018	Cortex	13.7143
SAMN11246813	Ovarian	0.393611
SAMN11246814	Ovarian	0.853819
SAMN11246815	Ovarian	0.971778
SAMN11246816	Ovarian	0.708654
SAMN11246817	Ovarian	0.74363
SAMN11246818	Ovarian	0.612738
SAMN11246819	Ovarian	1.09855
SAMN11246820	Ovarian	0.643701
SAMN11246821	Ovarian	1.06652
SAMN11246822	Ovarian	1.22878
SAMN11246823	Ovarian	0.737969
SAMN11246824	Ovarian	1.45151
SAMN11246825	Ovarian	0.914783
SAMN11246826	Ovarian	0.844349
SAMN11246827	Ovarian	0.689209
SAMN11246828	Ovarian	0.600914
SAMN11249351	Blood	0.480976
SAMN11249354	Blood	0.320984
SAMN11300332	Blood	0.773462
SAMN11300336	Blood	0.398957
SAMN11300440	Blood	0.421887
SAMN11300466	Blood	0.41752
SAMN11300472	Blood	0.35961
SAMN11300709	Blood	0.585501
SAMN11300773	Blood	0.79354
SAMN11300828	Blood	0.490025
SAMN11357012	Liver	0
SAMN11357013	Liver	0.059125
SAMN11357014	Liver	0.183249
SAMN11357015	Liver	0.310664
SAMN11357016	Liver	0.300945
SAMN11357017	Liver	0.224682
SAMN11357018	Liver	0.106281
SAMN11357019	Liver	0.283992
SAMN11470659	Brain	3.93155
SAMN11470660	Brain	3.14674
SAMN11470661	Brain	1.26418
SAMN11470662	Brain	0
SAMN11470663	Brain	0
SAMN11470664	Brain	0.27231
SAMN11638190	Brain	17.3871
SAMN11638191	Brain	20.8067
SAMN11995674	Liver	9.74612
SAMN11995675	Liver	8.12447
SAMN11995676	Liver	7.98339
SAMN11995677	Liver	11.4269
SAMN11995678	Liver	9.94086
SAMN11995679	Liver	8.80815
SAMN11998053	Brain	15.819
SAMN11998054	Brain	20.6211
SAMN12606041	Liver	0.156231
SAMN12606042	Liver	1.0302
SAMN12606043	Liver	0.449102
SAMN12606044	Liver	1.45813
SAMN12606045	Liver	0.146407
SAMN12606046	Liver	1.00057
SAMN12606047	Liver	0.430899
SAMN12606048	Liver	1.2706
SAMN12606049	Liver	0.180762
SAMN12606050	Liver	1.82559
SAMN12606051	Liver	0
SAMN12606052	Liver	1.4664
SAMN12606053	Liver	0.200814
SAMN12606054	Liver	1.91072
SAMN12606055	Liver	0.102908
SAMN12606056	Liver	1.06643
SAMN12769888	Skin	14.5395
SAMN12769889	Skin	18.7352
SAMN12769890	Skin	15.5947
SAMN12769891	Skin	12.8312
SAMN12769892	Skin	13.212
SAMN12769893	Skin	8.89538
SAMN12769894	Skin	12.3256
SAMN12769895	Skin	17.1808
SAMN12769896	Skin	10.1873
SAMN12769897	Skin	13.6011
SAMN12769898	Skin	17.6616
SAMN12769899	Skin	11.6912
SAMN12810563	Adrenal	12.3537
SAMN12810564	Adrenal	18.4738
SAMN12810565	Adrenal	22.9604
SAMN12810566	Adrenal	32.25
SAMN12810567	Adrenal	20.5125
SAMN12810568	Adrenal	34.5783
SAMN12810569	Adrenal	24.2004
SAMN12810570	Adrenal	24.6782
SAMN12810571	Adrenal	26.618
SAMN12810572	Adrenal	24.1244
SAMN12810573	Adrenal	21.2492
SAMN12810574	Adrenal	20.5972
SAMN12924760	Muscle	4.40724
SAMN12924761	Muscle	2.05709
SAMN12924762	Muscle	1.07813
SAMN12924763	Adipose	9.1174
SAMN12924764	Adipose	4.11135
SAMN12924765	Adipose	4.09404
SAMN12924766	Adipose	3.93511
SAMN12924767	Adipose	4.53537
SAMN12924768	Adipose	4.94835
SAMN12989147	Mammary_gland	6.82203
SAMN13196180	Heart	4.08717
SAMN13196181	Heart	1.83612
SAMN13196182	Heart	2.28305
SAMN13196183	Heart	4.23018
SAMN13196184	Heart	0.197556
SAMN13196185	Heart	4.48578
SAMN13196186	Heart	0.418044
SAMN13196187	Heart	8.22425
SAMN13196188	Heart	1.32225
SAMN13196189	Heart	4.35795
SAMN13196190	Heart	2.89389
SAMN13196191	Heart	2.00588
SAMN13567765	Skin	36.7501
SAMN13676614	Brain	15.7463
SAMN13676615	Brain	15.1154
SAMN13676616	Brain	15.6744
SAMN13676617	Brain	13.3938
SAMN13676618	Brain	18.1451
SAMN13676619	Brain	15.6831
SAMN13676620	Brain	14.6533
SAMN13676621	Brain	23.5928
SAMN13676622	Brain	15.8432
SAMN13676623	Brain	14.2082
SAMN13676625	Brain	15.7993
SAMN13676626	Brain	11.0737
SAMN13676627	Brain	13.1173
SAMN13676628	Brain	15.5437
SAMN13676629	Brain	15.9058
SAMN13676630	Brain	15.6752
SAMN13676631	Brain	16.7396
SAMN13676632	Brain	20.3661
SAMN13676633	Brain	16.7996
SAMN13676634	Brain	17.002
SAMN13678651	Blood	0.650941
SAMN13708366	Adipose	1.46981
SAMN13708451	Adipose	0.031419
SAMN13708452	Adipose	1.56689
SAMN13708453	Adipose	2.67382
SAMN13708454	Adipose	0.011259
SAMN13708455	Adipose	0.075279
SAMN13708456	Adipose	0.607443
SAMN13742257	Uterus	34.1366
SAMN13742258	Uterus	36.8526
SAMN13742259	Uterus	27.869
SAMN13742260	Uterus	23.7604
SAMN13742261	Uterus	21.9799
SAMN13742262	Uterus	32.7199
SAMN13742263	Uterus	26.8978
SAMN13742264	Uterus	30.0588
SAMN13742265	Uterus	20.6023
SAMN13781886	Brain	24.4961
SAMN13781887	Brain	21.6229
SAMN13781888	Brain	17.0505
SAMN13781889	Brain	14.2547
SAMN13781890	Brain	15.6438
SAMN13781891	Brain	13.7331
SAMN13945029	Adenohypophysis	14.5723
SAMN13945030	Adenohypophysis	13.9976
SAMN13945031	Adenohypophysis	12.52
SAMN13945032	Adenohypophysis	13.5976
SAMN13945033	Adenohypophysis	12.4279
SAMN13945034	Adenohypophysis	12.8392
SAMN13945039	Adenohypophysis	12.0899
SAMN13945040	Adenohypophysis	13.5083
SAMN13945041	Adenohypophysis	16.5812
SAMN13945042	Adenohypophysis	11.3923
SAMN13945043	Adenohypophysis	14.6302
SAMN13945045	Adenohypophysis	12.6077
SAMN13945048	Adenohypophysis	11.5826
SAMN13945049	Adenohypophysis	10.6793
SAMN13945050	Adenohypophysis	12.3464
SAMN13945052	Adenohypophysis	9.71459
SAMN13945053	Adenohypophysis	16.8315
SAMN13945056	Adenohypophysis	11.8623
SAMN16191735	Muscle	0.468294
SAMN16191736	Muscle	0.398268
SAMN16191737	Muscle	0.828544
SAMN16191738	Muscle	0.400233
SAMN16191739	Muscle	0.38642
SAMN16191740	Muscle	0.156217
SAMN16191741	Muscle	0.063814
SAMN16191742	Muscle	0.553432
SAMN16191743	Muscle	0.216964
SAMN16191744	Muscle	0.591209
SAMN16191745	Muscle	0.396473
SAMN16191746	Muscle	0.193554
SAMN16191747	Muscle	0.242009
SAMN16191748	Muscle	0.369885
SAMN16191749	Muscle	0.28468
SAMN16191750	Muscle	0
SAMEA103992853	Immune_cell	8.63316
SAMEA103992854	Immune_cell	9.82024
SAMEA103992855	Immune_cell	10.8285
SAMEA103992857	Immune_cell	20.7138
SAMEA103992859	Immune_cell	11.9265
SAMEA103992862	Immune_cell	8.16032
SAMEA103992864	Immune_cell	10.122
SAMEA103992866	Immune_cell	7.24482
SAMEA103992867	Immune_cell	8.64745
SAMEA103992869	Immune_cell	7.77026
SAMEA103992870	Immune_cell	7.73646
SAMEA103992872	Immune_cell	8.10985
SAMEA103992875	Immune_cell	12.7425
SAMEA103992878	Immune_cell	8.96849
SAMEA103992880	Immune_cell	14.7376
SAMEA103992881	Immune_cell	7.73906
SAMEA103992883	Immune_cell	12.286
SAMEA103992884	Immune_cell	8.99417
SAMEA103992885	Immune_cell	7.85836
SAMEA103992886	Immune_cell	10.9218
SAMEA103992887	Immune_cell	8.38434
SAMEA103992889	Immune_cell	13.4378
SAMEA103992891	Immune_cell	7.61049
SAMEA103992892	Immune_cell	10.835
SAMEA103997206	Immune_cell	13.3975
SAMEA103997207	Immune_cell	14.129
SAMEA103997208	Immune_cell	11.5588
SAMEA103997209	Immune_cell	11.9808
SAMEA103997210	Immune_cell	8.11962
SAMEA2474849	Embryo	16.652
SAMEA2474850	Brain	10.2213
SAMEA2474851	Brain	25.0679
SAMEA2474852	Brain	9.14088
SAMEA2474853	Brain	8.84847
SAMEA2474854	Mammary_gland	29.8232
SAMEA2474856	Ovarian	19.4723
SAMEA2474857	Lymph	16.6783
SAMEA2474858	Stomach	10.2668
SAMEA2474860	Omentum	29.5663
SAMEA2474862	Intestine	11.3644
SAMEA2474863	Intestine	27.39
SAMEA2474864	Uterus	27.0614
SAMEA2474865	Uterus	26.4414
SAMEA2474866	Thyroid_gland	19.0737
SAMEA2474867	Lymph	19.1732
SAMEA2474868	Lymph	25.7073
SAMEA2474869	Muscle	10.8049
SAMEA2474870	Muscle	9.37589
SAMEA2474871	Adrenal	20.2476
SAMEA2474872	Skin	29.6732
SAMEA2474873	Spleen	20.0305
SAMEA2474874	Mammary_gland	25.2958
SAMEA2474875	Corpus_luteum	23.6824
SAMEA2474876	Ovarian	21.1021
SAMEA2474877	Brain	33.8206
SAMEA2474878	Placenta	17.5916
SAMEA2474880	Brain	7.20201
SAMEA2474881	Lymph	19.3232
SAMEA2474882	Stomach	19.1946
SAMEA2474883	Stomach	11.6334
SAMEA2474884	Omentum	27.0959
SAMEA2474885	Intestine	14.4684
SAMEA2474886	Intestine	15.7347
SAMEA2474887	Uterus	24.8256
SAMEA2474888	Thyroid_gland	22.2592
SAMEA2474889	Lymph	28.2793
SAMEA2474890	Muscle	15.9734
SAMEA2474891	Muscle	11.5765
SAMEA2474892	Skin	39.4331
SAMEA2474893	Adrenal	19.2348
SAMEA2474894	Immune_cell	26.8578
SAMEA2474895	Brain	11.9703
SAMEA2474896	Brain	30.2389
SAMEA2474897	Stomach	9.63587
SAMEA2474898	Stomach	9.36598
SAMEA2474899	Intestine	13.5735
SAMEA2474900	Omentum	30.8811
SAMEA2474901	Intestine	16.0038
SAMEA2474902	Intestine	7.83192
SAMEA2474903	Intestine	15.562
SAMEA2474904	Brain	14.8954
SAMEA2474905	Brain	9.82329
SAMEA2474906	Brain	13.5667
SAMEA2474907	Testes	5.34688
SAMEA2474908	Epididymis	18.9639
SAMEA2474909	Lymph	11.4517
SAMEA2474910	Lymph	9.89358
SAMEA2474911	Adrenal	21.2655
SAMEA2474912	Thyroid_gland	14.4226
SAMEA2474913	Muscle	7.67253
SAMEA2474914	Muscle	7.54705
SAMEA2474915	Skin	37.5213
SAMEA2474916	Spleen	25.8142
SAMEA2474917	Immune_cell	26.6599
SAMEA2474918	Tonsil	9.73835
SAMEA2474920	Kidney	14.5457
SAMEA2474921	Kidney	31.4971
SAMEA2474922	Liver	8.95083
SAMEA2474923	Lung	19.1686
SAMEA2474925	Kidney	37.0671
SAMEA2474927	Lung	19.2668
SAMEA2474929	Kidney	18.1804
SAMEA2474930	Kidney	25.2801
SAMEA2474931	Lung	17.765
SAMEA4608349	PBMCs	5.01284
SAMEA4608350	PBMCs	7.09048
SAMEA4608351	PBMCs	5.71283
SAMEA4608352	PBMCs	5.53452
SAMEA4608353	PBMCs	11.0091
SAMEA4608354	PBMCs	9.40976
SAMEA4608355	PBMCs	5.76474
SAMEA4608356	PBMCs	6.33632
SAMEA4608357	PBMCs	6.60095
SAMEA4608358	PBMCs	8.00561
SAMEA4608359	PBMCs	9.7659
SAMEA4608360	PBMCs	8.60324
SAMEA4608361	PBMCs	8.52405
SAMEA4608362	PBMCs	8.33044
SAMEA4608363	PBMCs	6.7817
SAMEA4608364	PBMCs	10.8133
SAMEA4608365	PBMCs	10.212
SAMEA4608366	PBMCs	9.45702
SAMEA4608367	PBMCs	5.46412
SAMEA4608368	PBMCs	8.64236
SAMEA4608369	PBMCs	8.62512
SAMEA4608370	PBMCs	4.66419
SAMEA4608371	PBMCs	8.23374
SAMEA4608372	PBMCs	9.32782
SAMEA4608373	PBMCs	5.92376
SAMEA4608374	PBMCs	9.19653
SAMEA4608375	PBMCs	13.5693
SAMEA4608376	PBMCs	8.90109
SAMEA4608377	PBMCs	12.4238
SAMEA4608378	PBMCs	12.4558
SAMEA4608379	PBMCs	7.68532
SAMEA4608380	PBMCs	9.98945
SAMEA4608381	PBMCs	10.0917
SAMEA4608382	PBMCs	12.1118
SAMEA4608383	PBMCs	12.5103
SAMEA4608384	PBMCs	11.0365
SAMEA4608385	PBMCs	9.33829
SAMEA4608386	PBMCs	12.6186
SAMEA4608387	PBMCs	13.0753
SAMEA4608388	PBMCs	10.9183
SAMEA4608389	PBMCs	10.9091
SAMEA4608390	PBMCs	13.7249
SAMEA4608391	PBMCs	11.1342
SAMEA4608392	PBMCs	12.784
SAMEA4608393	PBMCs	11.6263
SAMEA4608394	PBMCs	10.0755
SAMEA4608395	PBMCs	13.6063
SAMEA4608396	PBMCs	13.531
SAMEA4608397	PBMCs	6.56192
SAMEA4608398	PBMCs	8.60651
SAMEA4608399	PBMCs	8.23163
SAMEA4608400	PBMCs	4.91122
SAMEA4608401	PBMCs	11.3077
SAMEA4608402	PBMCs	10.442
SAMEA4608403	PBMCs	7.20354
SAMEA4608404	PBMCs	7.05504
SAMEA4608405	PBMCs	8.44375
SAMEA4608406	PBMCs	10.0027
SAMEA4608407	PBMCs	9.17451
SAMEA4608408	PBMCs	9.30923
SAMEA4608409	PBMCs	9.19206
SAMEA4608410	PBMCs	10.0916
SAMEA4608411	PBMCs	9.60892
SAMEA4608412	PBMCs	11.9077
SAMEA4608413	PBMCs	11.9034
SAMEA4608414	PBMCs	8.78342
SAMEA4608415	PBMCs	7.60233
SAMEA4608416	PBMCs	10.3832
SAMEA4608417	PBMCs	11.1886
SAMEA4608419	PBMCs	10.8546
SAMEA4608420	PBMCs	9.75431
SAMEA4608421	PBMCs	9.63285
SAMEA4868668	Intestine	0.495781
SAMEA4882168	Stomach	0.104937
SAMEA4884418	Lymph	1.84538
SAMEA4889668	Ruminant_reticulum	1.21287
SAMEA4892668	Intestine	1.8397
SAMEA4904668	Lymph	2.60281
SAMEA4908418	Intestine	1.22206
SAMEA4914418	Salivary_gland	9.15273
SAMEA4929418	Brain	3.5238
SAMEA4933918	Liver	4.12408
SAMEA4934668	Stomach	1.3345
SAMEA4938418	Embryo	20.5208
SAMEA4944418	Intestine	1.00475
SAMEA4947418	Intestine	1.38633
SAMEA4953418	Immune_cell	9.0218
SAMEA4959418	Intestine	1.30401
SAMEA4972918	Stomach	0.998836
SAMEA4975918	Stomach	0.57018
SAMEA4981918	Ruminant_reticulum	8.65641
SAMEA4982668	Stomach	1.27971
SAMEA4998418	Stomach	1.11407
SAMEA5002918	Ruminant_reticulum	12.8757
SAMEA5005168	Stomach	0.659246
SAMEA5008168	Spleen	19.6924
SAMEA5008918	Stomach	0.68861
SAMEA5011168	Lung	1.47472
SAMEA5017918	Brain	5.43972
SAMEA5018668	Muscle	9.52245
SAMEA5024668	Heart	1.16337
SAMEA5027668	Stomach	1.99325
SAMEA5031418	Thyroid_gland	1.34166
SAMEA5032168	Spleen	23.4058
SAMEA5034418	Esophagus	0.570256
SAMEA5035918	Immune_cell	10.4812
SAMEA5051668	Placenta	0.648407
SAMEA5056168	Immune_cell	13.9537
SAMEA5059918	Heart	1.03528
SAMEA5063668	Vas_deferens	1.00215
SAMEA5070418	Intestine	1.95666
SAMEA5077168	Ovarian	0.770618
SAMEA5079418	Stomach	3.14454
SAMEA5083168	Immune_cell	14.67
SAMEA5101168	Lymph	2.19781
SAMEA5103418	Ruminant_reticulum	0.940645
SAMEA5104168	Intestine	3.87384
SAMEA5114668	Intestine	1.54222
SAMEA5116168	Intestine	1.04908
SAMEA5120668	Lymph	6.39064
SAMEA5122168	PBMCs	8.6184
SAMEA5124418	Intestine	2.85722
SAMEA5126668	Salivary_gland	14.7822
SAMEA5131168	Esophagus	0.206203
SAMEA5137918	PBMCs	9.93258
SAMEA5150668	Intestine	1.54403
SAMEA5159668	Muscle	0.251623
SAMEA5162668	Heart	9.53751
SAMEA5165668	Heart	1.11318
SAMEA5166418	Brain	2.76592
SAMEA5168668	Intestine	2.40076
SAMEA5170168	Mammary_gland	1.28842
SAMEA5176918	Liver	8.65473
SAMEA5183668	Liver	7.46146
SAMEA5185918	Heart	0.869973
SAMEA5187418	Intestine	1.40877
SAMEA5189668	Epididymis	0.906186
SAMEA5194168	Brain	20.4655
SAMEA5196418	Stomach	0.739957
SAMEA5197918	Intestine	1.38625
SAMEA5199418	Liver	5.23369
SAMEA5200918	Stomach	0.530413
SAMEA5203918	Brain	3.6276
SAMEA5209918	Stomach	1.82624
SAMEA5215918	Fallopian_tube	0.90944
SAMEA5218168	Intestine	2.28686
SAMEA5222668	Lymph	1.58488
SAMEA5223418	Intestine	1.03184
SAMEA5230918	Intestine	4.69459
SAMEA5232418	Stomach	1.40242
SAMEA5233918	Stomach	1.01458
SAMEA5242168	Intestine	1.9132
SAMEA5244418	Brain	1.60493
SAMEA5246668	Kidney	0.050097
SAMEA5248168	Intestine	1.55473
SAMEA5258668	Tongue	2.33013
SAMEA5265418	Intestine	3.18656
SAMEA5270668	Kidney	18.4522
SAMEA5272168	Placenta	2.34009
SAMEA5274418	Ovarian	19.5005
SAMEA5279668	Stomach	0.091885
SAMEA5281168	Uterus	3.99679
SAMEA5283418	Intestine	1.52371
SAMEA5284168	Muscle	0.197382
SAMEA5284918	Lymph	4.60998
SAMEA5294668	Intestine	1.80503
SAMEA5298418	Ovarian	1.22718
SAMEA5302168	Lymph	1.93824
SAMEA5305168	Intestine	0.908246
SAMEA5307418	Lymph	1.52541
SAMEA5320918	Kidney	3.57991
SAMEA5321668	Heart	0.356337
SAMEA5326918	Lymph	2.01236
SAMEA5331418	Ruminant_reticulum	14.9498
SAMEA5332918	Intestine	20.0676
SAMEA5335918	Thymus	38.5972
SAMEA5347168	Intestine	2.33676
SAMEA5359918	Lymph	4.13562
SAMEA5361418	Stomach	0.163171
SAMEA5364418	Immune_cell	16.4061
SAMEA5365918	Testes	9.03036
SAMEA5367418	Muscle	10.4539
SAMEA5371168	Adrenal	3.79179
SAMEA5375668	Tonsil	0.957799
SAMEA5377918	Brain	2.29303
SAMEA5382418	Intestine	1.78368
SAMEA5390668	Intestine	1.26194
SAMEA5392918	Brain	2.07697
SAMEA5395168	Stomach	0.10476
SAMEA5396668	Salivary_gland	19.0955
SAMEA5397418	Lung	0.099261
SAMEA5398168	Mammary_gland	1.64595
SAMEA5401168	Stomach	1.35079
SAMEA5402668	Intestine	1.78966
SAMEA5408668	Heart	0.796386
SAMEA5411668	Stomach	1.16378
SAMEA5416168	Ruminant_reticulum	0.714056
SAMEA5416918	Adrenal	2.1606
SAMEA5420668	Brain	10.4464
SAMEA5437918	Liver	12.6421
SAMEA5443918	Lymph	1.44575
SAMEA5445418	Adrenal	0.097276
SAMEA5450668	Intestine	3.73601
SAMEA5453668	Intestine	1.28606
SAMEA5456668	Heart	0.517185
SAMEA5472418	Lymph	4.8947
SAMEA5473168	Thymus	34.439
SAMEA5474668	Intestine	28.8272
SAMEA5497168	Lymph	1.23772
SAMEA5502418	Liver	1.07688
SAMEA5507668	Stomach	1.11108
SAMEA5510668	Intestine	1.63959
SAMEA5527168	Stomach	0.82328
SAMEA5527918	Esophagus	0.201708
SAMEA5528668	Stomach	0.637888
SAMEA5533918	Immune_cell	12.4328
SAMEA5535418	Immune_cell	12.2801
SAMEA5536168	Spleen	29.0846
SAMEA5537668	Thyroid_gland	0.965962
SAMEA5539918	Stomach	0.442814
SAMEA5541418	PBMCs	8.6984
SAMEA5553418	Ovarian	0.871224
SAMEA5560918	Intestine	0.473692
SAMEA5571418	Intestine	2.1386
SAMEA5572168	Thyroid_gland	0.479927
SAMEA5574418	Intestine	0.779228
SAMEA5579668	Lymph	3.67236
SAMEA5581168	Intestine	0.762958
SAMEA5584918	Adrenal	4.54357
SAMEA5587168	Intestine	1.01871
SAMEA5593168	Brain	4.03049
SAMEA5595418	Heart	0.976805
SAMEA5596918	Muscle	0.494171
SAMEA5602168	Intestine	2.32363
SAMEA5605168	Lymph	2.71748
SAMEA5607418	Ruminant_reticulum	0.785124
SAMEA5608918	Fallopian_tube	1.08883
SAMEA5611168	Stomach	0.280802
SAMEA5614168	Heart	1.19373
SAMEA5618668	Intestine	3.00555
SAMEA5620168	Stomach	0.075141
SAMEA5626918	Stomach	0.30195
SAMEA5635168	Ruminant_reticulum	0.852894
SAMEA5638918	Lymph	5.27167
SAMEA5643418	Muscle	10.6608
SAMEA5644918	Heart	1.05263
SAMEA5656918	Thymus	39.0592
SAMEA5659168	Lymph	2.9325
SAMEA5665168	Intestine	20.4718
SAMEA5665918	Liver	3.98745
SAMEA5667418	Lymph	1.46871
SAMEA5671168	Adrenal	0.321309
SAMEA5674168	Intestine	6.57959
SAMEA5678668	Adrenal	3.27955
SAMEA5679418	Intestine	1.46209
SAMEA5687668	Heart	0.150554
SAMEA5692168	Intestine	2.12753
SAMEA5693668	Tonsil	2.6002
SAMEA5701168	Kidney	2.98331
SAMEA5706418	Intestine	4.94173
SAMEA5719168	Brain	20.141
SAMEA5720668	Ovarian	1.81714
SAMEA5734918	Kidney	24.0441
SAMEA5738668	Intestine	2.16785
SAMEA5743918	Intestine	2.98903
SAMEA5752168	Stomach	0.055288
SAMEA5757418	Immune_cell	8.19736
SAMEA5767168	Intestine	1.24298
SAMEA5767918	Ovarian	12.038
SAMEA5770918	Intestine	1.9906
SAMEA5772418	Kidney	43.3871
SAMEA5779168	Intestine	0.637528
SAMEA5796418	Stomach	1.19721
SAMEA5797168	Intestine	5.00531
SAMEA5802418	Placenta	2.08142
SAMEA5806168	Kidney	2.05495
SAMEA5811418	Muscle	2.19144
SAMEA5814418	Heart	0.835055
SAMEA5815168	Ruminant_reticulum	9.00482
SAMEA5818918	Ovarian	1.71671
SAMEA5825668	Fallopian_tube	0.808699
SAMEA5830168	Lymph	5.11205
SAMEA5834668	Intestine	2.59789
SAMEA5854918	Immune_cell	12.365
SAMEA5856418	Stomach	1.31625
SAMEA5857918	Intestine	0.994842
SAMEA5858668	Stomach	0.80722
SAMEA5860168	Muscle	9.25661
SAMEA5861668	Stomach	2.3254
SAMEA5869168	Tonsil	3.45253
SAMEA5870668	Stomach	1.95191
SAMEA5872918	Stomach	0.976536
SAMEA5882668	Brain	1.53788
SAMEA5886418	Intestine	0.889314
SAMEA5887168	Heart	1.28635
SAMEA5887918	PBMCs	10.8051
SAMEA5890168	Intestine	2.21046
SAMEA5890918	Lung	1.22622
SAMEA5893168	Salivary_gland	15.862
SAMEA5900668	Stomach	0.223008
SAMEA5905918	Embryo	20.2669
SAMEA5911168	Intestine	1.81069
SAMEA5911918	Stomach	0.571826
SAMEA5914918	Brain	11.3989
SAMEA5922418	Lymph	6.12717
SAMEA5936668	Lymph	2.3676
SAMEA5937418	Stomach	0.878584
SAMEA5940418	Adrenal	3.13674
SAMEA5944918	Intestine	0.24616
SAMEA5946418	Heart	0.25649
SAMEA5947168	Intestine	0.846243
SAMEA5947918	Placenta	0.565425
SAMEA5950918	Heart	0.330076
SAMEA5955418	Vas_deferens	1.75339
SAMEA5955878	Ovarian	10.2464
SAMEA5955879	Ovarian	8.78208
SAMEA5958418	Lymph	1.31269
SAMEA5959168	Intestine	20.9943
SAMEA5962168	Ovarian	0.66076
SAMEA5968168	Heart	0.907761
SAMEA5975668	Lymph	1.09303
SAMEA5980918	Uterus	2.86514
SAMEA5984668	Intestine	1.6159
SAMEA5985418	Lymph	0.829448
SAMEA5989168	Ruminant_reticulum	1.12186
SAMEA5990668	Esophagus	0.578702
SAMEA5998918	Intestine	1.04887
SAMEA6004918	PBMCs	10.6408
SAMEA6010918	Esophagus	0.523271
SAMEA6012418	Lymph	3.96636
SAMEA6016918	Ovarian	20.3516
SAMEA6019918	Spleen	27.4363
SAMEA6020668	Stomach	0.79993
SAMEA6031918	Ruminant_reticulum	24.546
SAMEA6035668	Spleen	25.7507
SAMEA6045418	Vas_deferens	0.729269
SAMEA6046918	Thyroid_gland	0.983846
SAMEA6055918	Brain	10.7484
SAMEA6059668	Adrenal	3.10843
SAMEA6063418	Stomach	1.05862
SAMEA6076168	Heart	0.676865
SAMEA6077668	Brain	2.58268
SAMEA6079918	Immune_cell	16.7584
SAMEA6087418	Brain	3.58701
SAMEA6097918	Lymph	3.17237
SAMEA6098668	Stomach	0.471278
SAMEA6103918	Ruminant_reticulum	0.854997
SAMEA6104668	Embryo	20.5414
SAMEA6120418	Lymph	1.96248
SAMEA6121918	Immune_cell	5.68339
SAMEA6133168	Heart	0.602176
SAMEA6133918	Heart	8.17553
SAMEA6139918	Thymus	41.7497
SAMEA6142168	Liver	0.935675
SAMEA6145918	Intestine	21.9366
SAMEA6150418	Lymph	2.76686
SAMEA6151918	Salivary_gland	11.0488
SAMEA6153418	Intestine	1.00045
SAMEA6154918	Adrenal	4.91009
SAMEA6157918	Stomach	2.11612
SAMEA6163918	Adrenal	2.1447
SAMEA6166168	Stomach	0.360688
SAMEA6181168	Brain	10.6629
SAMEA6189418	Lymph	2.00045
SAMEA6192418	Immune_cell	12.3207
SAMEA6196918	Intestine	0.973962
SAMEA6197668	Heart	0.786173
SAMEA6209668	Heart	1.36927
SAMEA6217168	Lymph	0.126532
SAMEA6226168	Kidney	26.7417
SAMEA6226918	Lymph	1.81825
SAMEA6229168	Intestine	1.7758
SAMEA6232168	Intestine	1.14037
SAMEA6259168	Intestine	2.44133
SAMEA6263668	Heart	0.555932
SAMEA6282418	Stomach	0.349099
SAMEA6288418	Liver	7.93222
SAMEA6289168	Stomach	0.509256
SAMEA6290668	Epididymis	1.08655
SAMEA6294418	Heart	1.20996
SAMEA6300418	Intestine	1.21352
SAMEA6301918	Intestine	1.14652
SAMEA6307918	Lymph	1.55189
SAMEA6313918	Lymph	3.09124
SAMEA6314668	Lymph	0.24105
SAMEA6315418	Placenta	1.66535
SAMEA6325918	Intestine	1.72764
SAMEA6331918	Immune_cell	4.52353
SAMEA6334168	Mammary_gland	1.34092
SAMEA6337168	Stomach	3.28192
SAMEA6340168	Adrenal	2.01241
SAMEA6343168	Immune_cell	14.4051
SAMEA6346918	Brain	3.64988
SAMEA6350668	Stomach	1.71076
SAMEA6351418	Brain	5.48767
SAMEA6360418	Intestine	1.51215
SAMEA6363418	Heart	0.307876
SAMEA6371668	Stomach	0.659106
SAMEA6373918	Heart	0.311398
SAMEA6378418	Thymus	34.517
SAMEA6382168	Intestine	7.39287
SAMEA6384418	Liver	0.871165
SAMEA6386668	Lymph	0.167212
SAMEA6391918	Heart	0.400024
SAMEA6396418	Immune_cell	12.5955
SAMEA6406168	Ruminant_reticulum	0.782761
SAMEA6410668	Ruminant_reticulum	19.4972
SAMEA6412918	Adrenal	3.38236
SAMEA6416668	Lymph	2.72891
SAMEA6417418	Stomach	0.681259
SAMEA6418168	Lung	0.973659
SAMEA6426418	Muscle	10.6418
SAMEA6435418	Thyroid_gland	0.855635
SAMEA6442918	Spleen	24.5967
SAMEA6443668	Intestine	1.17522
SAMEA6444418	Muscle	0.070729
SAMEA6445918	Placenta	1.19164
SAMEA6455668	Thyroid_gland	1.12876
SAMEA6458668	Ruminant_reticulum	1.13214
SAMEA6459418	Intestine	4.27978
SAMEA6472918	Intestine	1.16622
SAMEA6475918	Stomach	1.27837
SAMEA6481918	Intestine	0.292712
SAMEA6487918	Placenta	1.69681
SAMEA6491668	Stomach	1.81483
SAMEA6493168	Ovarian	1.15002
SAMEA6503668	Muscle	12.3301
SAMEA6507418	Stomach	1.06719
SAMEA6520168	Intestine	1.07032
SAMEA6525418	Intestine	0.75639
SAMEA6526168	Intestine	1.47188
SAMEA6529918	Intestine	0.805933
SAMEA6532168	Tongue	3.17255
SAMEA6535918	Esophagus	0.516471
SAMEA6538168	Kidney	2.0895
SAMEA6541918	Lung	0
SAMEA6550918	Stomach	0.238234
SAMEA6554668	Stomach	0.663128
SAMEA6559168	Stomach	0.697065
SAMEA6568918	Embroy_cell	14.6244
SAMEA6574918	Brain	3.05105
SAMEA6579418	Epididymis	0.761065
SAMEA6580168	Liver	18.132
SAMEA6580918	Heart	0.967243
SAMEA6591418	Liver	9.58754
SAMEA6603418	Muscle	0.295221
SAMEA6631168	Brain	5.63717
SAMEA6641668	PBMCs	9.39524
SAMEA6643918	Intestine	0.22296
SAMEA6646168	Tonsil	1.39595
SAMEA6646918	Intestine	3.87544
SAMEA6651418	Kidney	2.32996
SAMEA6659668	Intestine	1.09787
SAMEA6660418	Testes	8.6418
SAMEA6663418	Kidney	28.8811
SAMEA6666418	Intestine	3.55182
SAMEA6672418	Heart	1.05091
SAMEA6673168	Stomach	1.32126
SAMEA6675418	Lymph	1.97803
SAMEA6676918	Stomach	0.14822
SAMEA6677668	Placenta	2.91754
SAMEA6678418	Stomach	2.9725
SAMEA6689668	Lymph	3.79789
SAMEA6690418	Intestine	1.11424
SAMEA6695668	Ovarian	0.790659
SAMEA6697168	Kidney	59.3977
SAMN09811764	Liver	3.34567
SAMN09811765	Stomach	4.82274
SAMN09811766	Salivary_gland	0.454047
SAMN09811767	Liver	1.38089
SAMN09811768	Muscle	0.026992
SAMN09811769	Muscle	0.056293
SAMN09811770	Muscle	0.073399
SAMN09811771	Adipose	0.205891
SAMN09811772	Muscle	0.032692
SAMN09811773	Muscle	0.029735
SAMN09811775	Muscle	0.108182
SAMN09811776	Muscle	0.13543
SAMN09811777	Muscle	0.115412
SAMN09811778	Adipose	0.098789
SAMN09811779	Skin	0.643936
SAMN09811780	Muscle	3.12773
SAMN09811781	Muscle	3.21298
SAMN09811783	Adipose	7.96871
SAMN09811784	Skin	12.9821
SAMN09811785	Adipose	6.59687
SAMN09811786	Adipose	0.164886
SAMN09811787	Muscle	2.78448
SAMN09811788	Muscle	3.27975
SAMN09811789	Muscle	2.9518
SAMN09811790	Adipose	6.41697
SAMN09811791	Skin	11.5044
SAMN09811792	Adipose	6.50704
SAMN09811793	Muscle	0.129756
SAMN09811794	Muscle	0.075035
SAMN09811795	Muscle	0.173096
SAMN09811796	Skin	1.21328
SAMN09811797	Adipose	3.02031
SAMN09811798	Skin	13.8919
SAMN09811799	Adipose	5.99896
SAMN09811800	Skin	10.9207
SAMN09811801	Adipose	5.82161
SAMN09811802	Adipose	3.58304
SAMN09811803	Adipose	4.25542
SAMN09811804	Stomach	0.071922
SAMN09811805	Stomach	0.071315
SAMN09811806	Stomach	0.104321
SAMN09811807	Brain	0.186238
SAMN09811808	Stomach	0.107044
SAMN09811809	Reticulum	0.074437
SAMN09811810	Stomach	0.082146
SAMN09811811	Stomach	0.223804
SAMN09811812	Liver	0.089025
SAMN09811813	Salivary_gland	0.072023
SAMN09811814	Reticulum	0.105964
SAMN09811815	Stomach	0.184646
SAMN09811816	Stomach	0.03157
SAMN09811817	Liver	0.1429
SAMN09811818	Liver	0.13217
SAMN09811819	Liver	0.082339
SAMN09811820	Stomach	0.078664
SAMN09811821	Tonsil	0.223016
SAMN09811822	Liver	0.081006
SAMN09811823	Rumen	10.7739
SAMN09811824	Epididymis	0.096138
SAMN09811825	Brain	0.160682
SAMN09811826	Tonsil	0.296016
SAMN09811827	Brain	0.146571
SAMN09811828	Rumen	0.447782
SAMN09811829	Stomach	0.138359
SAMN09811830	Epididymis	0.113281
SAMN09811831	Brain	0.228395
SAMN09811832	Muscle	3.27907
SAMN09811833	Muscle	2.06311
SAMN09811834	Muscle	2.34631
SAMN09811835	Adipose	4.96286
SAMN09811836	Skin	7.89665
SAMN09811837	Adipose	3.8452
SAMN09811838	Stomach	1.73193
SAMN09811839	Salivary_gland	1.79016
SAMN09811840	Reticulum	0.793459
SAMN09811841	Liver	0.558965
SAMN09811842	Liver	0.364776
SAMN09811843	Stomach	1.59462
SAMN09811844	Stomach	3.55193
SAMN09811845	Tonsil	0.530045
SAMN09811846	Tonsil	4.07281
SAMN09811847	Liver	2.04028
SAMN09811848	Liver	0.385709
SAMN09811849	Rumen	1.46599
SAMN09811850	Stomach	2.26212
SAMN09811851	Stomach	4.22558
SAMN09811852	Stomach	3.43151
SAMN09811853	Brain	0.309503
SAMN09811854	Epididymis	1.06872
SAMN09811855	Epididymis	2.3688
SAMN09811856	Epididymis	3.10615
SAMN09811857	Epididymis	1.24073
SAMN09811858	Reticulum	2.70957
SAMN09811859	Brain	1.69818
SAMN09811860	Brain	1.11519
SAMN09811861	Stomach	0.570877
SAMN09811862	Stomach	0.160979
SAMN09811863	Adipose	2.20446
SAMN09811864	Muscle	5.60382
SAMN09811865	Skin	12.375
SAMN09811866	Skin	12.1261
SAMN09811867	Adipose	10.8022
SAMN09811868	Muscle	6.21039
SAMN09811869	Muscle	4.49122
SAMN09811870	Skin	16.778
SAMN09811871	Adipose	7.86548
SAMN09811872	Skin	11.108
SAMN09811873	Adipose	5.76389
SAMN09811874	Muscle	7.61455
SAMN09811875	Muscle	8.99985
SAMN09811876	Muscle	7.62284
SAMN09811877	Skin	12.2565
SAMN09811878	Adipose	8.67183
SAMN09811879	Skin	16.2426
SAMN09811880	Adipose	9.56059
SAMN09811881	Muscle	8.98617
SAMN09811882	Muscle	8.60746
SAMN09811883	Muscle	6.56315
SAMN09811884	Skin	13.5696
SAMN09811885	Skin	8.41971
SAMN09811886	Adipose	10.5108
SAMN09811887	Stomach	2.76774
[truncated: 2,333 more rows]

## Sheet: Table S4
Table S4 Normalized expression (TPM) data of ATP7A gene in cattle
sampleID	tissue	ATP7A_TPM
CRS013199	Brain	4.88918
CRS013200	Lung	25.1309
CRS013201	Liver	3.39146
CRS013202	Testis	3.0807
CRS013203	Muscle	4.86637
CRS013205	Kidney	7.53962
CRS013206	Brain	3.39599
CRS013207	Lung	20.2401
CRS013208	Liver	2.5529
CRS013209	Testis	1.79714
CRS013210	Muscle	4.83127
CRS013212	Kidney	10.0303
CRS013213	Brain	4.01245
CRS013214	Lung	29.8658
CRS013215	Liver	5.90703
CRS013216	Testis	4.88286
CRS013217	Muscle	8.63627
CRS013219	Kidney	3.2373
CRS013220	Brain	3.53591
CRS013221	Lung	30.5729
CRS013222	Liver	2.72533
CRS013223	Testis	4.47383
CRS013224	Muscle	5.72417
CRS013226	Kidney	7.0244
CRS013227	Heart	5.95783
CRS013228	Lung	19.7457
CRS013229	Liver	5.71316
CRS013231	Kidney	9.97707
CRS013232	Heart	8.38624
CRS013233	Lung	18.2874
CRS013234	Liver	7.68483
CRS013236	Kidney	12.6604
CRS013237	Heart	12.336
CRS013238	Lung	22.108
CRS013239	Liver	7.83937
CRS013241	Kidney	6.58273
CRS013242	Heart	7.58695
CRS013243	Lung	19.6759
CRS013244	Testis	4.27697
CRS013245	Heart	17.0203
CRS013246	Muscle	8.35933
CRS013247	Lung	20.7772
CRS013248	Testis	3.573
CRS013249	Heart	13.8809
CRS013250	Muscle	13.5011
CRS013251	Lung	18.4802
CRS013252	Testis	4.70094
CRS013253	Heart	10.395
CRS013254	Muscle	13.5043
CRS013255	Lung	19.4139
CRS013256	Liver	4.36121
CRS013258	Kidney	21.6374
CRS013259	Heart	10.862
CRS013260	Lung	22.0117
CRS013261	Liver	6.79159
CRS013263	Kidney	11.3499
CRS013264	Heart	10.15
CRS013265	Lung	20.4294
CRS013266	Liver	5.43573
CRS013268	Kidney	10.4974
CRS013269	Heart	8.83088
CRS013270	Brain	4.83005
CRS013271	Lung	18.6462
CRS013272	Testis	3.63882
CRS013273	Heart	8.32845
CRS013274	Muscle	9.51293
CRS013275	Brain	3.74835
CRS013276	Lung	14.6204
CRS013277	Testis	2.10788
CRS013278	Heart	11.07
CRS013279	Muscle	7.83366
CRS013280	Brain	3.62068
CRS013281	Brain	4.01263
CRS013282	Lung	20.3893
CRS013283	Heart	8.8885
CRS013284	Muscle	8.90586
CRS013285	Brain	3.63539
CRS013286	Lung	22.9579
CRS013287	Liver	5.44492
CRS013289	Kidney	10.8415
CRS013290	Heart	10.7856
CRS013291	Lung	25.8262
CRS013292	Liver	4.09222
CRS013294	Kidney	13.444
CRS013295	Heart	8.22694
CRS013296	Lung	21.2675
CRS013297	Liver	4.97283
CRS013299	Kidney	15.397
CRS013300	Heart	10.3538
CRS013301	Brain	4.17872
CRS013302	Lung	19.5632
CRS013303	Testis	2.5727
CRS013304	Muscle	13.2586
CRS013305	Brain	5.70821
CRS013306	Lung	18.8213
CRS013307	Testis	3.09951
CRS013308	Heart	11.7546
CRS013309	Muscle	15.1073
CRS013310	Brain	6.25257
CRS013311	Lung	20.0299
CRS013312	Testis	1.70761
CRS013313	Heart	11.9057
CRS013314	Muscle	11.4958
CRS013315	Brain	6.40068
DRS023574	Ovary	30.2802
DRS023575	Ovary	56.5437
DRS023576	Ovary	33.6902
DRS023577	Ovary	47.2149
DRS023578	Ovary	35.1647
DRS023579	Ovary	44.4417
DRS040760	Uterus	7.11067
DRS040761	Uterus	10.5918
DRS040762	Uterus	15.398
ERS1090484	Liver	4.93907
ERS1090485	Liver	5.91573
ERS1090486	Liver	5.10623
ERS1090512	Liver	15.9235
ERS1119109	Muscle	16.2699
ERS1119110	Muscle	15.4367
ERS1119111	Muscle	14.5664
ERS1119112	Muscle	16.6872
ERS1119113	Muscle	15.4322
ERS1119114	Muscle	17.73
ERS1119115	Muscle	10.9104
ERS1119116	Muscle	10.831
ERS1222661	Blood/Immune	7.93892
ERS1222662	Blood/Immune	7.29271
ERS1222663	Blood/Immune	8.40479
ERS1222664	Blood/Immune	9.25107
ERS1222665	Blood/Immune	7.36297
ERS1222666	Blood/Immune	11.2461
ERS1222667	Blood/Immune	2.99626
ERS1342435	Muscle	9.45592
ERS1342436	Muscle	10.9927
ERS1342437	Muscle	4.80781
ERS1342438	Muscle	10.8111
ERS1342439	Muscle	9.46211
ERS1342440	Muscle	9.81098
ERS1342441	Muscle	11.494
ERS1342442	Muscle	7.94574
ERS1342443	Muscle	7.69565
ERS1342444	Muscle	11.1136
ERS1342445	Muscle	4.91346
ERS1342446	Muscle	1.28151
ERS1342447	Muscle	10.1073
ERS1342448	Muscle	6.77079
ERS1342449	Muscle	7.39229
ERS1342450	Muscle	9.87889
ERS1342451	Muscle	9.74444
ERS1342452	Muscle	7.64477
ERS1342453	Muscle	7.87352
ERS1342454	Muscle	7.38444
ERS1793512	Skin	12.2565
ERS1793513	Skin	10.3279
ERS1793514	Skin	4.87457
ERS1793515	Skin	6.13556
ERS1793516	Skin	9.73906
ERS1793517	Skin	10.3303
ERS1793518	Skin	5.37135
ERS1793519	Skin	8.50045
ERS1795988	Blood/Immune	22.4048
ERS1795989	Blood/Immune	23.5141
ERS1795991	Blood/Immune	24.5903
ERS1795992	Blood/Immune	26.7268
ERS1795993	Blood/Immune	32.1864
ERS1795994	Blood/Immune	22.576
ERS1795995	Blood/Immune	34.5622
ERS1795996	Blood/Immune	41.9986
ERS1795997	Blood/Immune	21.6095
ERS1795998	Blood/Immune	28.5862
ERS1795999	Blood/Immune	32.487
ERS1796000	Blood/Immune	18.6551
ERS1796001	Blood/Immune	18.5532
ERS1796002	Blood/Immune	26.9995
ERS1796003	Blood/Immune	28.8203
ERS1796004	Blood/Immune	20.2578
ERS1796005	Blood/Immune	27.3413
ERS1796006	Blood/Immune	16.8582
ERS1796007	Blood/Immune	29.3526
ERS1796008	Blood/Immune	27.0621
ERS1796009	Blood/Immune	22.2896
ERS1796010	Blood/Immune	30.5143
ERS1796011	Blood/Immune	29.0993
ERS1796012	Blood/Immune	27.5213
ERS1796013	Blood/Immune	13.6925
ERS1796014	Blood/Immune	34.5712
ERS1796015	Blood/Immune	16.941
ERS1796016	Blood/Immune	22.0186
ERS1796017	Blood/Immune	26.0043
ERS1883004	Blood/Immune	16.0505
ERS1883005	Blood/Immune	14.8987
ERS1883006	Blood/Immune	16.6297
ERS1883007	Blood/Immune	14.3756
ERS1883008	Blood/Immune	7.31256
ERS1883009	Blood/Immune	19.2221
ERS1883010	Blood/Immune	12.8624
ERS1883011	Blood/Immune	21.278
ERS1883012	Blood/Immune	16.5035
ERS1883013	Blood/Immune	13.6007
ERS1883014	Blood/Immune	12.0579
ERS1883015	Blood/Immune	11.8872
ERS1883016	Blood/Immune	6.4562
ERS1883017	Blood/Immune	18.1331
ERS1883018	Blood/Immune	9.86005
ERS1883019	Blood/Immune	21.6451
ERS1883020	Blood/Immune	13.7245
ERS1883021	Blood/Immune	9.50671
ERS1883022	Blood/Immune	8.1652
ERS1883023	Blood/Immune	11.168
ERS1883024	Blood/Immune	8.41689
ERS1883025	Blood/Immune	17.019
ERS1883026	Blood/Immune	8.39984
ERS1883027	Blood/Immune	10.925
ERS1883028	Blood/Immune	14.3759
ERS1883029	Blood/Immune	9.71322
ERS1883030	Blood/Immune	8.03482
ERS1883031	Blood/Immune	13.2695
ERS1883032	Blood/Immune	9.92899
ERS1883033	Blood/Immune	18.2907
ERS1883034	Blood/Immune	8.74363
ERS1883035	Blood/Immune	12.1067
ERS1883036	Blood/Immune	11.2545
ERS1883037	Blood/Immune	12.5129
ERS1883038	Blood/Immune	12.3448
ERS1883039	Blood/Immune	22.0154
ERS1883040	Blood/Immune	12.0522
ERS1883041	Blood/Immune	13.9108
ERS1883042	Blood/Immune	13.3577
ERS1883043	Blood/Immune	15.6086
ERS1883044	Blood/Immune	7.92625
ERS1883045	Blood/Immune	15.1501
ERS1883046	Blood/Immune	14.0251
ERS1883047	Blood/Immune	15.1025
ERS1883048	Blood/Immune	14.3253
ERS1883049	Blood/Immune	12.3398
ERS1883050	Blood/Immune	9.83914
ERS1883051	Blood/Immune	17.6322
ERS1883052	Blood/Immune	11.9792
ERS1883053	Blood/Immune	7.02547
ERS1883054	Blood/Immune	14.9721
ERS1883055	Blood/Immune	13.0764
ERS1883056	Blood/Immune	14.7403
ERS1883057	Blood/Immune	15.0339
ERS1883058	Blood/Immune	12.6796
ERS1883059	Blood/Immune	11.8641
ERS1883060	Blood/Immune	12.0122
ERS1883061	Blood/Immune	5.96028
ERS1883062	Blood/Immune	12.3041
ERS1883063	Blood/Immune	12.1741
ERS1883064	Blood/Immune	13.6838
ERS1883065	Blood/Immune	12.379
ERS1883066	Blood/Immune	10.2609
ERS1883067	Blood/Immune	13.3473
ERS212672	Muscle	11.2348
ERS212673	Muscle	13.3663
ERS212674	Muscle	14.2796
ERS2711801	Muscle	8.66729
ERS2711805	Muscle	4.70567
ERS2711806	Brain	2.78666
ERS2711808	Liver	1.41691
ERS2711809	Muscle	3.85865
ERS2711810	Liver	0.796571
ERS2711811	Muscle	3.3152
ERS2711812	Brain	5.06807
ERS2711813	Brain	3.99621
ERS2711816	Muscle	2.51523
ERS2711817	Pituitary	3.98064
ERS2711818	Muscle	4.33803
ERS2711819	Brain	3.66111
ERS2711820	Pituitary	2.33725
ERS2711821	Muscle	5.42478
ERS2711823	Brain	5.45701
ERS2711824	Brain	5.57365
ERS2711825	Muscle	6.33183
ERS2711826	Liver	1.99515
ERS2711828	Liver	0
ERS2711829	Muscle	4.72113
ERS2711830	Pituitary	4.99183
ERS2711831	Muscle	4.06371
ERS2711832	Brain	3.79446
ERS2711833	Liver	0.978879
ERS2711834	Pituitary	4.05939
ERS2711835	Pituitary	5.51809
ERS2711838	Pituitary	5.80933
ERS2711839	Muscle	7.67418
ERS2711840	Pituitary	6.46315
ERS2711843	Pituitary	2.00263
ERS2711845	Pituitary	4.80563
ERS2711846	Pituitary	4.4763
ERS2711847	Pituitary	3.73358
ERS2711850	Muscle	2.99816
ERS2711852	Liver	0.995646
ERS2711853	Brain	3.92103
ERS2711854	Brain	2.36843
ERS2711855	Brain	4.03587
ERS2711856	Muscle	3.72284
ERS2711857	Brain	3.91557
ERS2711859	Liver	0.731762
ERS2711861	Muscle	4.4649
ERS2711862	Pituitary	3.33675
ERS2711864	Brain	6.46048
ERS2711867	Brain	4.78314
ERS2711868	Liver	0
ERS2711869	Pituitary	4.57116
ERS2711870	Pituitary	3.06708
ERS2711871	Pituitary	2.27375
ERS2711872	Pituitary	4.86549
ERS2711873	Brain	4.3232
ERS2711874	Muscle	6.75446
ERS2711875	Muscle	4.00287
ERS2711876	Brain	6.59016
ERS2711877	Liver	1.3218
ERS2711878	Muscle	7.71686
ERS2711879	Liver	0
ERS2711880	Brain	5.49384
ERS2711881	Pituitary	3.90912
ERS2711882	Brain	3.74695
ERS2711883	Liver	0
ERS2711884	Liver	0
ERS2711885	Brain	6.42609
ERS2711886	Pituitary	4.95366
ERS2967906	Mammary	11.6671
ERS2967907	Mammary	8.4167
ERS2967908	Mammary	6.59996
ERS2967909	Mammary	3.11897
ERS2967910	Mammary	2.42671
ERS2967911	Mammary	3.37144
ERS2967912	Mammary	33.7688
ERS2967913	Mammary	10.1345
ERS2967914	Mammary	7.94126
ERS2967915	Mammary	18.0375
ERS2967916	Mammary	11.3085
ERS2967917	Mammary	10.6704
ERS2967918	Mammary	38.554
ERS2967921	Mammary	5.55359
ERS2967922	Mammary	4.00788
ERS2967923	Mammary	4.77705
ERS2984673	Blood/Immune	2.58514
ERS2984674	Blood/Immune	2.86738
ERS2984676	Blood/Immune	5.16628
ERS2984678	Blood/Immune	1.15306
ERS2984679	Blood/Immune	20.3051
ERS2984681	Blood/Immune	9.97133
ERS2984682	Blood/Immune	3.46386
ERS2984683	Blood/Immune	7.49252
ERS2984684	Blood/Immune	6.26546
ERS2984685	Blood/Immune	5.4796
ERS2984686	Blood/Immune	4.11394
ERS2984687	Blood/Immune	19.7749
ERS2984688	Blood/Immune	8.73028
ERS2984689	Blood/Immune	5.31194
ERS2984690	Blood/Immune	1.57849
ERS2984691	Blood/Immune	2.91933
ERS2984692	Blood/Immune	2.26821
ERS2984694	Blood/Immune	6.6525
ERS2984695	Blood/Immune	9.89224
ERS2984696	Blood/Immune	6.97788
ERS2984697	Blood/Immune	13.4518
ERS2984698	Blood/Immune	4.37719
ERS2984699	Blood/Immune	2.3824
ERS2984700	Blood/Immune	8.68165
ERS2984701	Blood/Immune	1.66079
ERS2984702	Blood/Immune	24.5246
ERS2984703	Blood/Immune	10.8614
ERS2984704	Blood/Immune	1.77317
ERS2984706	Blood/Immune	8.80135
ERS2984707	Blood/Immune	8.9505
ERS2984708	Blood/Immune	7.40649
ERS3175498	Muscle	2.05974
ERS3175499	Muscle	3.82016
ERS3175500	Muscle	2.10178
ERS3175501	Muscle	2.83379
ERS3175502	Muscle	2.33377
ERS3175503	Muscle	1.76493
ERS3175504	Muscle	1.67896
ERS3175505	Muscle	1.71042
ERS3175506	Muscle	2.1564
ERS3175507	Muscle	1.68544
ERS3175508	Muscle	2.40312
ERS3175509	Muscle	0.921201
ERS3175510	Muscle	2.9
ERS3175511	Muscle	1.24741
ERS3175512	Muscle	1.65983
ERS3175513	Muscle	3.05418
ERS3175514	Muscle	1.50672
ERS3175515	Muscle	2.50611
ERS3175516	Muscle	2.61172
ERS3175517	Muscle	2.46313
ERS3175518	Muscle	1.60764
ERS3175519	Muscle	2.16083
ERS3175520	Muscle	2.89346
ERS3175521	Muscle	2.07585
ERS3175522	Muscle	1.88628
ERS3175523	Muscle	2.04462
ERS3175524	Muscle	1.28687
ERS3175525	Muscle	1.97769
ERS3175526	Muscle	1.73775
ERS3175527	Muscle	2.06174
ERS3175528	Muscle	2.88881
ERS3175529	Muscle	1.18689
ERS3175530	Muscle	1.35432
ERS3175531	Muscle	1.85438
ERS3175532	Muscle	2.29078
ERS3175533	Muscle	1.96944
ERS3175534	Muscle	2.20146
ERS3175535	Muscle	1.79156
ERS3175536	Muscle	2.47289
ERS3175537	Muscle	1.94378
ERS3175538	Muscle	3.45931
ERS3175539	Muscle	1.9454
ERS3175540	Muscle	1.74596
ERS3175541	Muscle	2.27656
ERS3175542	Muscle	1.31038
ERS3175543	Muscle	1.28939
ERS3175544	Muscle	2.88633
ERS3175545	Muscle	1.87962
ERS3175546	Muscle	2.33764
ERS3175547	Muscle	1.99989
ERS3175548	Muscle	1.72354
ERS3175549	Muscle	2.53553
ERS3175550	Muscle	1.72544
ERS3175551	Muscle	1.27215
ERS3175552	Muscle	1.37858
ERS3175553	Muscle	1.86215
ERS3175554	Muscle	1.82879
ERS3175555	Muscle	1.86105
ERS3175556	Muscle	1.67894
ERS3175557	Muscle	2.06777
ERS3175558	Muscle	0.691745
ERS3175559	Muscle	2.90347
ERS3175560	Muscle	2.3519
ERS3175561	Muscle	2.54768
ERS3175562	Muscle	1.24353
ERS3175563	Muscle	2.73508
ERS3175564	Muscle	3.08161
ERS3175565	Muscle	1.63073
ERS3175566	Muscle	1.65604
ERS3175567	Muscle	3.49483
ERS3175568	Muscle	2.65788
ERS3175569	Muscle	1.39087
ERS3175570	Muscle	1.98149
ERS3175571	Muscle	1.78689
ERS3175572	Muscle	2.2804
ERS3175573	Muscle	2.01888
ERS3175574	Muscle	1.96498
ERS3175575	Muscle	1.55295
ERS3175576	Muscle	2.38237
ERS3175577	Muscle	2.75055
ERS506371	Muscle	25.5886
ERS506372	Muscle	18.8101
ERS506373	Muscle	18.9128
ERS506374	Muscle	24.4364
ERS506375	Muscle	17.7374
ERS506376	Muscle	20.909
ERS506377	Muscle	20.4511
ERS506378	Muscle	24.3426
ERS506379	Muscle	25.5483
ERS506380	Muscle	20.6036
ERS506381	Muscle	10.968
ERS506382	Muscle	22.1984
ERS506383	Muscle	25.7487
ERS506384	Muscle	20.106
ERS579374	Liver	6.98245
ERS579394	Liver	6.98245
ERS579395	Liver	4.11703
ERS579396	Liver	3.81352
ERS579397	Liver	4.87099
ERS579398	Liver	3.57779
ERS579399	Liver	4.16909
ERS579400	Liver	2.9671
ERS579402	Liver	5.51805
ERS579403	Liver	7.08728
ERS579404	Liver	5.1832
ERS579405	Liver	4.04132
ERS579407	Liver	3.41977
ERS579408	Liver	6.33517
ERS579409	Liver	4.34015
ERS579410	Liver	5.21295
ERS579411	Liver	4.69074
ERS579412	Liver	3.65983
ERS579413	Liver	3.43407
ERS684626	Liver	1.21052
ERS684627	Liver	1.34395
ERS684628	Liver	1.12197
ERS684629	Liver	1.75182
ERS684630	Liver	0.883903
ERS684631	Liver	0.888623
ERS684632	Liver	0.665656
ERS684633	Liver	0.893703
ERS684634	Liver	1.0045
ERS684635	Liver	0.804754
ERS684636	Liver	1.07043
ERS684637	Liver	0.808567
ERS684638	Liver	0.804909
ERS684639	Liver	1.59808
ERS684640	Liver	1.82317
ERS684641	Liver	0.898595
ERS989810	Liver	7.57917
SRS1008658	Small_intestine	4.25
SRS1009169	Small_intestine	2.11902
SRS1009171	Small_intestine	2.42706
SRS1009200	Small_intestine	3.00233
SRS1009203	Small_intestine	2.46034
SRS1009322	Small_intestine	4.19811
SRS1009324	Small_intestine	2.00838
SRS1009452	Small_intestine	2.41115
SRS1009464	Small_intestine	1.70524
SRS1009489	Small_intestine	1.61732
SRS1009490	Small_intestine	2.60937
SRS1009699	Small_intestine	5.44389
SRS1009700	Small_intestine	2.47008
SRS1009783	Small_intestine	2.34825
SRS1009784	Small_intestine	7.49345
SRS1034346	Skin	21.9558
SRS1034347	Skin	20.5514
SRS1034348	Skin	19.8939
SRS1034349	Skin	18.878
SRS1034350	Skin	20.0244
SRS1034351	Skin	19.7128
SRS1034352	Skin	20.0638
SRS1034353	Skin	19.5211
SRS1034354	Skin	19.5563
SRS1034355	Skin	23.1475
SRS1034356	Skin	21.1332
SRS1034357	Skin	22.3547
SRS1034358	Skin	20.6167
SRS1034359	Skin	19.6626
SRS1034360	Skin	17.414
SRS1034361	Skin	21.621
SRS1034362	Skin	15.364
SRS1034363	Skin	16.658
SRS1034364	Skin	16.429
SRS1034365	Skin	15.4367
SRS1034366	Skin	18.734
SRS1034367	Skin	20.3738
SRS1034368	Skin	22.0994
SRS1034369	Skin	21.9445
SRS1046445	Small_intestine	1.50403
SRS1046446	Small_intestine	1.94995
SRS1046447	Small_intestine	1.74655
SRS1046448	Small_intestine	1.84936
SRS1046449	Small_intestine	1.25708
SRS1046450	Small_intestine	2.1142
SRS1046451	Small_intestine	1.85254
SRS1046452	Small_intestine	1.28022
SRS1046453	Small_intestine	1.60677
SRS1046454	Small_intestine	1.3231
SRS1046455	Small_intestine	1.48632
SRS1046456	Small_intestine	1.81641
SRS1046457	Small_intestine	1.10889
SRS1046458	Small_intestine	1.84084
SRS1051842	Ovary	2.52244
SRS1051843	Ovary	0.068761
SRS1051846	Blood/Immune	1.0844
SRS1051852	Small_intestine	0
SRS1051854	Small_intestine	0.670064
SRS1051855	Small_intestine	0.47156
SRS1051857	Large_intestine	0
SRS1051858	Large_intestine	1.05821
SRS1051859	Large_intestine	0.474885
SRS1051861	Muscle	0.783785
SRS1051862	Muscle	0.131182
SRS1051863	Muscle	0.95077
SRS1051864	Muscle	0.397562
SRS1051865	Muscle	0.805106
SRS1051866	Muscle	0.854747
SRS1051867	Muscle	1.22536
SRS1051868	Muscle	1.10577
SRS1051869	Muscle	0.224342
SRS1051870	Mammary	1.82339
SRS1051875	Uterus	1.61217
SRS1051876	Uterus	0
SRS1051883	Uterus	1.92794
SRS1051884	Uterus	2.41804
SRS1051885	Uterus	3.4931
SRS1051889	Liver	0.839783
SRS1051891	Heart	0.28035
SRS1051892	Heart	0.645719
SRS1051893	Heart	0
SRS1051894	Lung	1.25511
SRS1051895	Adipose	0.186705
SRS1051896	Adipose	0
SRS1051898	Kidney	0.266461
SRS1051899	Kidney	0.850016
SRS1051900	Brain	0.687867
SRS1051901	Brain	0.02323
SRS1051902	Brain	0.185548
SRS1051903	Brain	0.524603
SRS1051904	Brain	0.236796
SRS1051908	Pituitary	0.199461
SRS1051909	Pituitary	0.748435
SRS1072483	Lung	4.94787
SRS1072484	Lung	2.40302
SRS1072488	Lung	9.74688
SRS1072489	Lung	17.4885
SRS1072493	Lung	9.27759
SRS1072494	Lung	21.5984
SRS1072498	Lung	10.4781
SRS1072499	Lung	6.72706
SRS1072503	Lung	2.50186
SRS1072504	Lung	12.3726
SRS1072508	Lung	7.36594
SRS1072509	Lung	11.3092
SRS1072513	Lung	3.80646
SRS1072514	Lung	7.72518
SRS1072518	Lung	1.73414
SRS1072519	Lung	7.51567
SRS1072523	Lung	14.3389
SRS1072524	Lung	22.0068
SRS1072528	Lung	8.70302
SRS1072529	Lung	5.63154
SRS1072533	Lung	3.29751
SRS1072534	Lung	2.41965
SRS1072538	Lung	14.0447
SRS1072539	Lung	9.58884
SRS1072543	Lung	24.5879
SRS1072544	Lung	12.01
SRS1072548	Lung	8.57611
SRS1072549	Lung	4.60697
SRS1072552	Lung	5.12721
SRS1072554	Lung	2.28553
SRS1072558	Lung	7.07355
SRS1072559	Lung	6.42197
SRS1072563	Lung	3.07308
SRS1072564	Lung	4.35373
SRS1072568	Lung	10.6726
SRS1072569	Lung	3.67811
SRS1072573	Lung	3.61881
SRS1072574	Lung	3.37235
SRS1072578	Lung	3.81925
SRS1072579	Lung	2.99604
SRS1072583	Lung	9.20006
SRS1072584	Lung	11.331
SRS1072588	Lung	12.0026
SRS1072589	Lung	10.2614
SRS1072593	Lung	6.93138
SRS1072594	Lung	14.941
SRS1098356	Ovary	5.68202
SRS1115943	Ovary	6.77012
SRS1115944	Ovary	2.31414
SRS1115945	Ovary	5.24768
SRS1115946	Ovary	5.37265
SRS1115947	Ovary	6.22177
SRS1115948	Ovary	6.57042
SRS1115949	Ovary	8.64568
SRS1115950	Ovary	4.77413
SRS1115951	Ovary	5.97102
SRS1115952	Ovary	2.30877
SRS1115953	Ovary	4.99507
SRS1115954	Ovary	7.77058
SRS1115955	Uterus	6.31899
SRS1115956	Uterus	2.97927
SRS1115957	Uterus	9.49421
SRS1115958	Uterus	5.73462
SRS1115959	Uterus	6.00256
SRS1115960	Uterus	8.79511
SRS1115961	Uterus	7.37072
SRS1115962	Uterus	7.32566
SRS1115963	Uterus	5.08502
SRS1115964	Uterus	4.68982
SRS1115965	Uterus	7.78785
SRS1115966	Uterus	6.5259
SRS1115967	Uterus	4.91568
SRS1115968	Uterus	4.03777
SRS1120880	Uterus	6.59392
SRS1120881	Uterus	5.42187
SRS1120882	Uterus	10.394
SRS1120883	Uterus	11.0519
SRS1120884	Uterus	2.98272
SRS1120885	Uterus	33.5537
SRS1120886	Uterus	2.31665
SRS1120887	Uterus	4.34447
SRS1120888	Uterus	2.37436
SRS1120889	Uterus	9.495
SRS1120890	Uterus	29.5101
SRS1120891	Uterus	0.917899
SRS1120892	Uterus	4.30797
SRS1120893	Uterus	9.10229
SRS1120894	Uterus	8.34617
SRS1120895	Uterus	6.25098
SRS1120896	Uterus	7.36106
SRS1120897	Uterus	40.3469
SRS1120898	Uterus	25.0668
SRS1120899	Uterus	5.07603
SRS1120900	Uterus	17.7301
SRS1120901	Uterus	31.191
SRS1120902	Uterus	25.2321
SRS1120903	Uterus	17.6937
SRS1120904	Uterus	35.4479
SRS1120905	Uterus	35.304
SRS1120906	Uterus	41.9681
SRS1120907	Uterus	29.9557
SRS1120908	Uterus	17.9635
SRS1120909	Uterus	19.6773
SRS1120910	Uterus	4.70507
SRS1120911	Uterus	27.8674
SRS1120912	Uterus	27.534
SRS1120913	Uterus	31.1972
SRS1120914	Uterus	39.8037
SRS1120915	Uterus	30.3882
SRS1120916	Uterus	24.3314
SRS1120917	Uterus	36.0374
SRS1120918	Uterus	24.5068
SRS1120919	Uterus	23.3219
SRS1120920	Uterus	37.6275
SRS1120921	Uterus	30.5474
SRS1120922	Uterus	37.341
SRS1120923	Uterus	12.7597
SRS1120924	Uterus	29.3821
SRS1120925	Uterus	38.4396
SRS1120926	Uterus	37.1018
SRS1120927	Uterus	35.3014
SRS1120928	Uterus	27.8404
SRS1120929	Uterus	33.0875
SRS1120930	Uterus	39.9744
SRS1120931	Uterus	19.8755
SRS1131013	Small_intestine	10.3624
SRS1131014	Small_intestine	12.3774
SRS1131015	Small_intestine	9.69592
SRS1131016	Small_intestine	8.11831
SRS1131017	Small_intestine	11.2085
SRS1131018	Small_intestine	10.0262
SRS1131019	Small_intestine	9.25566
SRS1131020	Small_intestine	2.71194
SRS1131021	Small_intestine	6.28797
SRS1131022	Small_intestine	6.88491
SRS1131023	Small_intestine	9.23816
SRS1131024	Small_intestine	9.77323
SRS1131025	Small_intestine	10.0867
SRS1131026	Small_intestine	9.2687
SRS1131027	Small_intestine	10.3686
SRS1131028	Small_intestine	8.10403
SRS1131029	Small_intestine	4.04421
SRS1131030	Small_intestine	1.06878
SRS1131031	Small_intestine	6.10387
SRS1131032	Small_intestine	8.85196
SRS1131033	Small_intestine	5.04721
SRS1131034	Small_intestine	5.99885
SRS1131035	Small_intestine	14.6088
SRS1131036	Small_intestine	21.6326
SRS1131037	Small_intestine	5.27514
SRS1131038	Small_intestine	2.8701
SRS1131039	Small_intestine	3.60472
SRS1131040	Small_intestine	3.99587
SRS1131041	Small_intestine	10.8038
SRS1131042	Small_intestine	7.52465
SRS1131043	Small_intestine	14.5229
SRS1131044	Small_intestine	22.296
SRS1131045	Small_intestine	9.81236
SRS1131046	Small_intestine	7.83476
SRS1131047	Small_intestine	5.02509
SRS1131048	Small_intestine	8.07488
SRS1131049	Small_intestine	4.02022
SRS1131050	Small_intestine	6.1872
SRS1131051	Small_intestine	3.89301
SRS1131052	Small_intestine	5.50494
SRS1131053	Small_intestine	12.1798
SRS1131054	Small_intestine	13.172
SRS1131055	Small_intestine	9.7959
SRS1131056	Small_intestine	6.42198
SRS1131057	Small_intestine	2.80379
SRS1131058	Small_intestine	12.165
SRS1131059	Small_intestine	13.904
SRS1131060	Small_intestine	11.3692
SRS1131061	Small_intestine	5.59695
SRS1131062	Small_intestine	6.79244
SRS1131063	Small_intestine	10.7531
SRS1131064	Small_intestine	8.16089
SRS1131065	Small_intestine	10.4762
SRS1136003	Small_intestine	6.99984
SRS1136004	Small_intestine	5.39825
SRS1136005	Small_intestine	4.59264
SRS1136006	Small_intestine	6.13345
SRS1136007	Small_intestine	5.38171
SRS1136008	Small_intestine	5.6039
SRS1136009	Small_intestine	3.94628
SRS1136010	Small_intestine	4.37901
SRS1136011	Small_intestine	6.17605
SRS1136013	Small_intestine	6.7475
SRS1140624	Small_intestine	5.15428
SRS1140625	Small_intestine	3.75624
SRS1140626	Small_intestine	8.49227
SRS1140627	Small_intestine	3.2586
SRS1140628	Small_intestine	8.02863
SRS1140629	Small_intestine	4.35456
SRS1140630	Small_intestine	7.25483
SRS1140631	Small_intestine	8.93179
SRS1140632	Small_intestine	8.66799
SRS1140633	Small_intestine	4.8456
SRS1140634	Small_intestine	11.3857
SRS1140635	Small_intestine	12.2525
SRS1140636	Small_intestine	8.63808
SRS1140637	Small_intestine	8.92081
SRS1140638	Small_intestine	5.95023
SRS1140639	Small_intestine	5.32622
SRS1140640	Small_intestine	8.61484
SRS1140641	Small_intestine	7.02958
SRS1140642	Small_intestine	6.40855
SRS1140643	Small_intestine	4.91363
SRS1140644	Small_intestine	6.39981
SRS1140645	Small_intestine	0.146597
SRS1140646	Small_intestine	6.58967
SRS1140647	Small_intestine	4.06144
SRS1140648	Small_intestine	5.37662
SRS1140649	Small_intestine	5.8813
SRS1140650	Small_intestine	6.28745
SRS1140651	Small_intestine	4.45373
SRS1140652	Small_intestine	2.78711
SRS1140653	Small_intestine	0.177109
SRS1140654	Small_intestine	0.324327
SRS1140655	Small_intestine	1.89301
SRS1140656	Small_intestine	5.83202
SRS1140657	Small_intestine	5.09954
SRS1140658	Small_intestine	6.01341
SRS1140659	Small_intestine	7.5441
SRS1140660	Small_intestine	0.175246
SRS1140661	Small_intestine	2.23653
SRS1140662	Small_intestine	0.57778
SRS1140663	Small_intestine	7.94898
SRS1140664	Small_intestine	1.24604
SRS1140665	Small_intestine	0.292254
SRS1140666	Small_intestine	7.17654
SRS1140667	Small_intestine	6.71676
SRS1140668	Small_intestine	6.66771
SRS1142729	Mammary	5.9722
SRS1158665	Mammary	4.01182
SRS1173050	Liver	4.8184
SRS1173051	Liver	6.4231
SRS1173052	Liver	4.06737
SRS1173053	Liver	5.02798
SRS1173054	Liver	3.59257
SRS1173055	Liver	4.57261
SRS1173056	Liver	4.8681
SRS1173057	Liver	3.82617
SRS1173064	Liver	5.16891
SRS1173065	Liver	3.98112
SRS1173066	Liver	5.40636
SRS1173067	Liver	4.97486
SRS1173068	Liver	5.44801
SRS1173069	Liver	4.63322
SRS1173070	Liver	5.3596
SRS1173071	Liver	4.5095
SRS1173072	Liver	1.81678
SRS1173218	Liver	1.04183
SRS1173731	Liver	5.44477
SRS1179576	Mammary	5.12612
SRS1179577	Mammary	2.13828
SRS1179578	Mammary	6.47079
SRS1179579	Mammary	9.83916
SRS1179580	Mammary	4.32066
SRS1179581	Mammary	1.25776
SRS1179582	Mammary	9.79284
SRS1179583	Mammary	3.46715
SRS1179584	Mammary	2.63989
SRS1179585	Mammary	10.6447
SRS1179586	Mammary	9.09488
SRS1179587	Mammary	1.71078
SRS1179588	Mammary	4.45601
SRS1179589	Mammary	3.53516
SRS1179590	Liver	1.5915
SRS1179591	Liver	1.99723
SRS1179592	Liver	1.50995
SRS1179593	Liver	1.65134
SRS1179594	Liver	1.85477
SRS1179595	Liver	1.48412
SRS1179596	Liver	2.62143
SRS1179597	Liver	0.946316
SRS1179598	Liver	1.05115
SRS1179599	Liver	3.13347
SRS1179600	Liver	2.05296
SRS1179601	Liver	1.70284
SRS1179602	Liver	2.17874
SRS1179603	Liver	1.34187
SRS1179604	Liver	1.68418
SRS1179605	Liver	1.40998
SRS1179606	Liver	3.02612
SRS1179607	Liver	1.1652
SRS1179615	Mammary	0.798924
SRS1179616	Mammary	5.70514
SRS1179617	Mammary	4.79881
SRS1179618	Mammary	5.49192
SRS1179727	Mammary	4.6243
SRS1179728	Mammary	5.71249
SRS1179729	Mammary	3.49036
SRS1179730	Mammary	3.81692
SRS1179731	Mammary	5.52244
SRS1179733	Mammary	4.33673
SRS1179734	Mammary	2.09249
SRS1179735	Mammary	3.04181
SRS1179736	Mammary	2.98139
SRS1179737	Mammary	4.28098
SRS1179738	Mammary	3.69939
SRS1179739	Mammary	1.96777
SRS1179740	Mammary	4.92556
SRS1179741	Mammary	4.47921
SRS1179742	Mammary	6.6755
SRS1179743	Mammary	6.87564
SRS1179744	Mammary	3.38922
SRS1179745	Mammary	5.85629
SRS1179746	Mammary	5.4784
SRS1179747	Mammary	4.69977
SRS1179748	Mammary	5.06367
SRS1179749	Mammary	7.62905
SRS1179750	Mammary	5.3502
SRS1179751	Mammary	3.4467
SRS1179752	Mammary	3.03098
SRS1179753	Mammary	3.48177
SRS1179754	Mammary	4.61647
SRS1179755	Mammary	7.90807
SRS1179756	Mammary	4.9492
SRS1179757	Mammary	4.38541
SRS1179758	Mammary	6.74844
SRS1179759	Mammary	5.75026
SRS1179760	Mammary	4.61295
SRS1179761	Mammary	4.99791
SRS1199959	Liver	3.74458
SRS1199960	Liver	1.50485
SRS1199961	Liver	1.36222
SRS1199962	Liver	1.27797
SRS1199963	Liver	3.04767
SRS1199964	Liver	2.01185
SRS1199965	Liver	4.89862
SRS1199966	Liver	5.09969
SRS1199967	Liver	3.41703
SRS1206435	Blood/Immune	11.1142
SRS1206444	Blood/Immune	11.2272
SRS1206447	Blood/Immune	26.3682
SRS1212210	Skin	19.7175
SRS1223707	Skin	16.8043
SRS1235657	Muscle	12.9813
SRS1235659	Muscle	8.23791
SRS1235660	Muscle	4.98979
SRS1235661	Muscle	9.78087
SRS1251509	Kidney	0.229449
SRS1251518	Kidney	0.800695
SRS1251519	Kidney	0.575522
SRS1251520	Kidney	1.10445
SRS1251521	Kidney	4.82078
SRS1251522	Kidney	6.03998
SRS1251523	Kidney	0.24156
SRS1251524	Kidney	1.1427
SRS1251526	Kidney	0.337423
SRS1251527	Kidney	0.669631
SRS1251528	Kidney	4.19783
SRS1251529	Kidney	3.59842
SRS1418596	Testis	1.48873
SRS1419049	Testis	6.08767
SRS1432799	Testis	2.37164
SRS1446468	Muscle	5.31612
SRS1446469	Muscle	8.21751
SRS1586257	Blood/Immune	14.7112
SRS1586258	Blood/Immune	14.0696
SRS1586259	Blood/Immune	10.0346
SRS1586260	Blood/Immune	14.5469
SRS1586261	Blood/Immune	12.1142
SRS1586262	Blood/Immune	10.3425
SRS1586263	Blood/Immune	12.2715
SRS1586264	Blood/Immune	13.3814
SRS1586265	Blood/Immune	10.7147
SRS1586266	Blood/Immune	15.3447
SRS1586267	Blood/Immune	15.8852
SRS1586268	Blood/Immune	10.3419
SRS1586269	Blood/Immune	19.5923
SRS1586270	Blood/Immune	11.5875
SRS1586271	Blood/Immune	14.3786
SRS1586272	Blood/Immune	13.4191
SRS1586273	Blood/Immune	8.19426
SRS1586274	Blood/Immune	12.8031
SRS1586275	Blood/Immune	6.99972
SRS1586276	Blood/Immune	9.95004
SRS1586277	Blood/Immune	14.6002
SRS1586278	Blood/Immune	9.95572
SRS1586279	Blood/Immune	9.69725
SRS1586280	Blood/Immune	11.3634
SRS1586281	Blood/Immune	9.76933
SRS1586282	Blood/Immune	10.5237
SRS1586283	Blood/Immune	12.7436
SRS1586284	Blood/Immune	10.2599
SRS1586285	Blood/Immune	16.2484
SRS1586286	Blood/Immune	8.71732
SRS1586287	Blood/Immune	13.6683
SRS1586288	Blood/Immune	12.0435
SRS1586289	Blood/Immune	10.5691
SRS1586290	Blood/Immune	13.5413
SRS1586291	Blood/Immune	9.17176
SRS1586292	Blood/Immune	10.1168
SRS1586293	Blood/Immune	11.0906
SRS1586294	Blood/Immune	13.4663
SRS1586295	Blood/Immune	8.12051
SRS1586296	Blood/Immune	8.17352
SRS1586297	Blood/Immune	9.75658
SRS1586298	Blood/Immune	11.7604
SRS1586299	Blood/Immune	12.8577
SRS1586300	Blood/Immune	11.1721
SRS1586301	Blood/Immune	12.4233
SRS1586302	Blood/Immune	9.43993
SRS1586303	Blood/Immune	12.4845
SRS1586304	Blood/Immune	10.1643
SRS1586305	Blood/Immune	10.6362
SRS1586306	Blood/Immune	11.1537
SRS1586307	Blood/Immune	9.71213
SRS1586308	Blood/Immune	14.1022
SRS1586309	Blood/Immune	7.60609
SRS1586310	Blood/Immune	10.4672
SRS1586311	Blood/Immune	13.3664
SRS1586312	Blood/Immune	11.4641
SRS1586313	Blood/Immune	13.6131
SRS1586314	Blood/Immune	9.20696
SRS1586315	Blood/Immune	11.6289
SRS1586316	Blood/Immune	11.3292
SRS1586317	Blood/Immune	8.6501
SRS1586318	Blood/Immune	12.5797
SRS1586319	Blood/Immune	9.94869
SRS1586320	Blood/Immune	10.3002
SRS1586321	Blood/Immune	12.1384
SRS1586322	Blood/Immune	8.31614
SRS1586323	Blood/Immune	12.5331
SRS1586324	Blood/Immune	7.79326
SRS1586325	Blood/Immune	9.50328
SRS1586326	Blood/Immune	9.05034
SRS1586327	Blood/Immune	7.63407
SRS1586328	Blood/Immune	11.0639
SRS1586329	Blood/Immune	12.1397
SRS1586330	Blood/Immune	12.4909
SRS1586331	Blood/Immune	18.0853
SRS1586332	Blood/Immune	8.73406
SRS1586333	Blood/Immune	13.0472
SRS1586334	Blood/Immune	12.4106
SRS1586335	Blood/Immune	11.8059
SRS1586336	Blood/Immune	12.9786
SRS1586337	Blood/Immune	12.9972
SRS1586338	Blood/Immune	13.2905
SRS1586339	Blood/Immune	11.3356
SRS1586340	Blood/Immune	14.9319
SRS1586341	Blood/Immune	12.5843
SRS1586342	Blood/Immune	12.0139
SRS1586343	Blood/Immune	10.2226
SRS1586344	Blood/Immune	9.07546
SRS1586345	Blood/Immune	9.36601
SRS1586346	Blood/Immune	10.5025
SRS1586347	Blood/Immune	11.9019
SRS1586348	Blood/Immune	11.8006
SRS1586349	Blood/Immune	10.9856
SRS1586350	Blood/Immune	11.9365
SRS1586351	Blood/Immune	8.83435
SRS1586352	Blood/Immune	8.55084
SRS1586353	Blood/Immune	10.604
SRS1586354	Blood/Immune	7.86204
SRS1586355	Blood/Immune	10.7847
SRS1586356	Blood/Immune	8.79395
SRS1586357	Blood/Immune	11.181
SRS1586358	Blood/Immune	11.9512
SRS1586359	Blood/Immune	6.8547
SRS1586360	Blood/Immune	9.10488
SRS1586361	Blood/Immune	9.55711
SRS1586362	Blood/Immune	7.84241
SRS1586363	Blood/Immune	9.5615
SRS1586364	Blood/Immune	6.10442
SRS1586365	Blood/Immune	9.02677
SRS1586366	Blood/Immune	7.04754
SRS1586367	Blood/Immune	8.42636
SRS1586368	Blood/Immune	8.45215
SRS1586369	Blood/Immune	10.1273
SRS1586370	Blood/Immune	7.62392
SRS1586371	Blood/Immune	11.406
SRS1586372	Blood/Immune	9.58457
SRS1586373	Blood/Immune	6.75736
SRS1586374	Blood/Immune	5.88135
SRS1586375	Blood/Immune	6.82879
SRS1586376	Blood/Immune	10.5511
SRS1586377	Blood/Immune	8.47769
SRS1586378	Blood/Immune	8.62262
SRS1586379	Blood/Immune	5.40158
SRS1586380	Blood/Immune	9.08433
SRS1586381	Blood/Immune	10.128
SRS1586382	Blood/Immune	6.86994
SRS1586383	Blood/Immune	8.06265
SRS1586384	Blood/Immune	10.355
SRS1586385	Blood/Immune	10.3909
SRS1586386	Blood/Immune	7.98157
SRS1586387	Blood/Immune	8.77219
SRS1586388	Blood/Immune	9.48934
SRS1586389	Blood/Immune	9.15936
SRS1586390	Blood/Immune	10.3751
SRS1586391	Blood/Immune	11.7406
SRS1586392	Blood/Immune	14.6599
SRS1586393	Blood/Immune	9.3651
SRS1586394	Blood/Immune	9.33591
SRS1586395	Blood/Immune	9.81153
SRS1586396	Blood/Immune	8.24133
SRS1586397	Blood/Immune	12.013
SRS1586398	Blood/Immune	13.967
SRS1586399	Blood/Immune	10.7122
SRS1586400	Blood/Immune	11.5175
SRS1586401	Blood/Immune	9.90963
SRS1586402	Blood/Immune	13.6695
SRS1586403	Blood/Immune	9.73686
SRS1586404	Blood/Immune	12.6264
SRS1586405	Blood/Immune	9.32188
SRS1586406	Blood/Immune	9.21353
SRS1586407	Blood/Immune	8.11345
SRS1586408	Blood/Immune	11.9633
SRS1586409	Blood/Immune	11.8819
SRS1586410	Blood/Immune	12.0367
SRS1586411	Blood/Immune	12.171
SRS1586412	Blood/Immune	11.994
SRS1586413	Blood/Immune	12.2924
SRS1586414	Blood/Immune	9.74489
SRS1586415	Blood/Immune	9.63845
SRS1586416	Blood/Immune	5.76107
SRS1586417	Blood/Immune	11.2479
SRS1586418	Blood/Immune	10.7689
SRS1586419	Blood/Immune	10.2757
SRS1586420	Blood/Immune	10.961
SRS1586421	Blood/Immune	12.688
SRS1586422	Blood/Immune	11.3768
SRS1586423	Blood/Immune	12.1837
SRS1586424	Blood/Immune	12.6019
SRS1586425	Blood/Immune	10.3863
SRS1586426	Blood/Immune	11.6528
SRS1586427	Blood/Immune	9.53519
SRS1586428	Blood/Immune	11.6201
SRS1586429	Blood/Immune	10.7367
SRS1586430	Blood/Immune	15.3926
SRS1586431	Blood/Immune	14.4301
SRS1586432	Blood/Immune	9.18506
SRS1586433	Blood/Immune	12.2017
SRS1586434	Blood/Immune	14.4052
SRS1586435	Blood/Immune	11.4005
SRS1586436	Blood/Immune	19.6591
SRS1586437	Blood/Immune	14.5391
SRS1586438	Blood/Immune	11.883
SRS1586439	Blood/Immune	14.2938
SRS1586440	Blood/Immune	14.9328
SRS1586441	Blood/Immune	12.9694
SRS1586442	Blood/Immune	12.4844
SRS1586443	Blood/Immune	15.2856
SRS1586444	Blood/Immune	11.5884
SRS1586445	Blood/Immune	11.4374
SRS1586446	Blood/Immune	12.2521
SRS1586447	Blood/Immune	8.34239
SRS1586448	Blood/Immune	9.75309
SRS1586449	Blood/Immune	5.70439
SRS1586450	Blood/Immune	8.65721
SRS1586451	Blood/Immune	6.53746
SRS1586452	Blood/Immune	6.07498
SRS1586453	Blood/Immune	4.97407
SRS1586454	Blood/Immune	7.60071
SRS1586455	Blood/Immune	10.7151
SRS1586456	Blood/Immune	8.62051
SRS1586457	Blood/Immune	6.02304
SRS1586458	Blood/Immune	12.1991
SRS1586459	Blood/Immune	7.22433
SRS1586460	Blood/Immune	10.3407
SRS1586461	Blood/Immune	14.6456
SRS1586462	Blood/Immune	12.5881
SRS1586463	Blood/Immune	11.69
SRS1586464	Blood/Immune	13.7516
SRS1586465	Blood/Immune	13.4218
SRS1586466	Blood/Immune	15.7209
SRS1586467	Blood/Immune	6.36946
SRS1586468	Blood/Immune	13.0759
SRS1586469	Blood/Immune	13.013
SRS1595198	Ovary	0.641091
SRS1595199	Ovary	1.81638
SRS1736050	Blood/Immune	8.84817
SRS1736051	Blood/Immune	12.2616
SRS1736053	Blood/Immune	14.9226
SRS1736054	Blood/Immune	8.18409
SRS1736055	Blood/Immune	8.82877
SRS1736056	Blood/Immune	9.254
SRS1736057	Blood/Immune	14.2359
SRS1736058	Blood/Immune	19.1057
SRS1736059	Blood/Immune	30.0164
SRS1736060	Blood/Immune	34.5675
SRS1736061	Blood/Immune	13.9921
SRS1736062	Blood/Immune	26.8682
SRS1736064	Blood/Immune	22.5113
SRS1736065	Blood/Immune	30.1212
SRS1736066	Blood/Immune	56.0053
SRS1736067	Blood/Immune	24.6474
SRS1736068	Blood/Immune	32.4361
SRS1736069	Blood/Immune	39.8763
SRS1736070	Blood/Immune	29.0551
SRS1736071	Blood/Immune	17.675
SRS1736072	Blood/Immune	36.6461
SRS1736073	Blood/Immune	23.7208
SRS1736075	Blood/Immune	28.2491
SRS1736076	Blood/Immune	32.0981
SRS1736077	Blood/Immune	27.7708
SRS1736078	Blood/Immune	40.7348
SRS1736079	Blood/Immune	47.9258
SRS1736080	Blood/Immune	20.5933
SRS1736081	Blood/Immune	24.7079
SRS1736082	Blood/Immune	17.716
SRS1736083	Blood/Immune	15.9935
SRS1736084	Blood/Immune	27.4653
SRS1736086	Blood/Immune	13.9106
SRS1736087	Blood/Immune	15.3325
SRS1736088	Blood/Immune	24.3208
SRS1736089	Blood/Immune	14.1044
SRS1736090	Blood/Immune	22.0781
SRS1736091	Blood/Immune	19.536
SRS1736092	Blood/Immune	19.8484
SRS1736093	Blood/Immune	13.1484
SRS1736094	Blood/Immune	39.6888
SRS1736097	Blood/Immune	11.6841
SRS1736098	Blood/Immune	10.0278
SRS1736099	Blood/Immune	20.3743
SRS1736100	Blood/Immune	27.2947
SRS1736101	Blood/Immune	13.1591
SRS1736102	Blood/Immune	18.4711
SRS1736103	Blood/Immune	19.6218
SRS1736104	Blood/Immune	10.0078
SRS1736105	Blood/Immune	20.8895
SRS1736106	Blood/Immune	34.3842
SRS1736108	Blood/Immune	21.7184
SRS1736109	Blood/Immune	22.5014
SRS1736110	Blood/Immune	19.1764
SRS1736111	Blood/Immune	42.4662
SRS1736112	Blood/Immune	35.2338
SRS1736113	Blood/Immune	18.5757
SRS1736114	Blood/Immune	24.6459
SRS1736115	Blood/Immune	36.1199
SRS1736116	Blood/Immune	26.2617
SRS1736117	Blood/Immune	24.1513
SRS1736118	Blood/Immune	36.7705
SRS1736120	Blood/Immune	31.5923
SRS1736121	Blood/Immune	23.6752
SRS1736122	Blood/Immune	42.3678
SRS1736123	Blood/Immune	20.152
SRS1736124	Blood/Immune	27.1235
SRS1736125	Blood/Immune	25.3258
SRS1736126	Blood/Immune	32.8133
SRS1736127	Blood/Immune	18.5088
SRS1736129	Blood/Immune	40.5342
SRS1736130	Blood/Immune	51.7508
SRS1736131	Blood/Immune	26.6193
SRS1736132	Blood/Immune	18.0346
SRS1736133	Blood/Immune	47.6972
SRS1736134	Blood/Immune	31.1993
SRS1736135	Blood/Immune	15.8871
SRS1736136	Blood/Immune	6.47478
SRS1736137	Blood/Immune	22.4745
SRS1736138	Blood/Immune	20.2178
SRS1736139	Blood/Immune	35.4197
SRS1736141	Blood/Immune	17.0854
SRS1736142	Blood/Immune	18.9028
SRS1736143	Blood/Immune	12.9007
SRS1736144	Blood/Immune	4.60397
SRS1736145	Blood/Immune	20.0594
SRS1736146	Blood/Immune	38.5788
SRS1736148	Blood/Immune	13.3168
SRS1736149	Blood/Immune	10.0858
SRS1736150	Blood/Immune	22.9411
SRS1736153	Blood/Immune	25.2877
SRS1736154	Blood/Immune	25.9063
SRS1736155	Blood/Immune	19.5802
SRS1736156	Blood/Immune	43.1085
SRS1736157	Blood/Immune	24.316
SRS1736158	Blood/Immune	37.383
SRS1736159	Blood/Immune	16.6853
SRS1736160	Blood/Immune	44.6333
SRS1736161	Blood/Immune	14.7025
SRS1736162	Blood/Immune	48.9211
SRS1736163	Blood/Immune	25.6108
SRS1736165	Blood/Immune	31.6457
SRS1736166	Blood/Immune	9.48769
SRS1736167	Blood/Immune	19.1394
SRS1736168	Blood/Immune	25.3673
SRS1736169	Blood/Immune	15.2874
SRS1736170	Blood/Immune	43.8175
SRS1754635	Pituitary	4.23664
SRS1755403	Pituitary	3.45177
SRS1790060	Muscle	5.4399
SRS1790061	Muscle	2.7875
SRS1790062	Muscle	3.39696
SRS1790063	Muscle	5.94613
SRS1790064	Muscle	2.3874
SRS1790065	Muscle	3.61592
SRS1790066	Muscle	0.968761
SRS1790067	Muscle	4.21195
SRS1790068	Muscle	4.52827
SRS1790069	Muscle	0.06145
SRS1790070	Muscle	3.58517
SRS1790071	Muscle	3.00021
SRS1790072	Muscle	5.35361
SRS1790073	Muscle	1.94806
SRS1790074	Muscle	6.22878
SRS1790075	Muscle	4.28414
SRS1790076	Muscle	4.16261
SRS1790077	Muscle	4.28159
SRS1790078	Muscle	1.42727
SRS1790079	Muscle	3.94682
SRS1790080	Muscle	3.9294
SRS1790081	Muscle	2.55153
SRS1790082	Muscle	5.14553
SRS1790083	Muscle	1.34062
SRS1790084	Muscle	2.7164
SRS1790085	Muscle	3.44737
SRS1790086	Muscle	4.67765
SRS1790087	Muscle	2.00276
SRS1790088	Muscle	1.81558
SRS1790089	Muscle	5.20524
SRS1790090	Muscle	3.09105
SRS1790091	Muscle	5.17708
SRS1790092	Muscle	2.29505
SRS1790093	Muscle	4.93009
SRS1790094	Muscle	2.04086
SRS1790095	Muscle	4.91681
SRS1790096	Muscle	3.4217
SRS1790097	Muscle	0.125305
SRS1790098	Muscle	4.72431
SRS1790099	Muscle	2.27244
SRS1790100	Muscle	3.50085
SRS1790101	Muscle	3.46969
SRS1790102	Muscle	3.24593
SRS1790103	Muscle	1.15471
SRS1790104	Muscle	6.473
SRS1790105	Muscle	5.53007
SRS1790106	Muscle	2.1935
SRS1790107	Muscle	5.43515
SRS1790108	Muscle	4.35385
SRS1790109	Muscle	3.65457
SRS1790110	Muscle	4.23039
SRS1790111	Muscle	2.91887
SRS1790112	Muscle	4.36684
SRS1790113	Muscle	3.93994
SRS1790114	Muscle	4.05226
SRS1790115	Muscle	3.71355
SRS1790116	Muscle	1.48453
SRS1790117	Muscle	2.99971
SRS1790118	Muscle	1.55668
SRS1790119	Muscle	0.724347
SRS1790120	Muscle	2.45919
SRS1790121	Muscle	4.24813
SRS1790122	Muscle	0.274458
SRS1790123	Muscle	3.97524
SRS1790124	Muscle	5.24968
SRS1790125	Muscle	0.121177
SRS1790126	Muscle	0
SRS1790127	Muscle	2.32165
SRS1790128	Muscle	1.24431
SRS1790129	Muscle	2.6191
SRS1790130	Muscle	4.10565
SRS1790131	Muscle	3.76243
SRS1790132	Muscle	2.37706
SRS1790133	Muscle	3.45698
SRS1790134	Muscle	4.83056
SRS1790135	Muscle	2.34209
SRS1790136	Muscle	3.78566
SRS1790137	Muscle	2.39564
SRS1790138	Muscle	2.16184
SRS1790139	Muscle	4.3062
SRS1869166	Lung	11.5189
SRS1869167	Lung	9.22051
SRS1930507	Heart	5.63212
SRS1930508	Muscle	22.9103
SRS1930509	Lung	27.7201
SRS1930510	Muscle	19.5007
SRS1930511	Lung	22.7957
SRS1930512	Heart	9.19413
SRS1930513	Muscle	21.062
SRS1930514	Lung	23.2235
SRS1930515	Heart	10.957
SRS1930573	Liver	10.4944
SRS1930575	Liver	8.19855
SRS1930577	Liver	9.36163
SRS1930590	Kidney	17.6634
SRS1930591	Kidney	24.9382
SRS1930593	Kidney	23.5296
SRS1936195	Small_intestine	2.87738
SRS1936196	Small_intestine	8.85468
SRS1936197	Small_intestine	4.38558
SRS1936198	Small_intestine	5.29674
SRS1936199	Small_intestine	2.05525
SRS1936200	Small_intestine	4.62086
SRS1936201	Small_intestine	2.13649
SRS1936202	Small_intestine	4.67508
SRS1936203	Small_intestine	2.96105
SRS1936204	Small_intestine	7.49559
SRS1936205	Small_intestine	6.68191
SRS1936206	Small_intestine	3.50711
SRS1936207	Small_intestine	6.84868
SRS1936208	Small_intestine	3.95291
SRS1936209	Small_intestine	6.2772
SRS1936210	Small_intestine	4.93045
SRS1936211	Small_intestine	4.58612
SRS1936212	Small_intestine	5.31739
SRS1936213	Small_intestine	2.22175
SRS1936214	Small_intestine	2.03896
SRS1936215	Small_intestine	6.48035
SRS1936216	Small_intestine	4.21075
SRS1936217	Small_intestine	5.38372
SRS1936218	Small_intestine	1.39493
SRS1936219	Small_intestine	4.67985
SRS1936220	Small_intestine	8.38594
SRS1936221	Small_intestine	7.26693
SRS1936222	Small_intestine	1.34823
SRS1936223	Small_intestine	3.05232
SRS1936224	Small_intestine	5.87318
SRS1936225	Small_intestine	0.817702
SRS1936226	Small_intestine	5.11282
SRS1936227	Small_intestine	2.89789
SRS1936228	Small_intestine	8.07967
SRS1936229	Small_intestine	6.22216
SRS1936230	Small_intestine	5.51946
SRS1936231	Small_intestine	4.35585
SRS1936232	Small_intestine	5.59023
SRS1936233	Small_intestine	7.66581
SRS1936234	Small_intestine	8.34762
SRS1997217	Kidney	8.92131
SRS2061243	Brain	4.70879
SRS2061244	Brain	2.83502
SRS2061245	Brain	1.63428
SRS2061796	Small_intestine	5.00431
SRS2061797	Small_intestine	5.94654
SRS2061798	Small_intestine	7.91707
SRS2061799	Small_intestine	5.91525
SRS2061800	Small_intestine	7.39913
SRS2061801	Small_intestine	5.64818
SRS2061802	Small_intestine	8.23572
SRS2061803	Small_intestine	6.55449
SRS2061804	Small_intestine	7.14789
SRS2061805	Small_intestine	13.6412
SRS2061806	Small_intestine	6.81389
SRS2061807	Small_intestine	6.10011
SRS2061808	Small_intestine	8.60852
SRS2061809	Small_intestine	6.95228
SRS2061810	Small_intestine	6.86157
SRS2121639	Pituitary	18.4524
SRS2121640	Pituitary	11.2695
SRS2121641	Pituitary	9.3604
SRS2121642	Pituitary	9.22406
SRS2121643	Pituitary	7.82896
SRS2121644	Pituitary	8.89046
SRS2121645	Pituitary	16.2675
SRS2121646	Pituitary	21.9144
SRS2121647	Pituitary	12.9895
SRS2121648	Pituitary	6.31299
SRS2121649	Pituitary	10.7274
SRS2121650	Pituitary	10.013
SRS2121651	Pituitary	10.7996
SRS2121652	Pituitary	9.32284
SRS2121653	Pituitary	10.9598
SRS2121654	Pituitary	15.9491
SRS2121655	Pituitary	28.0521
SRS2121656	Brain	10.1038
SRS2121657	Brain	11.7956
SRS2121658	Pituitary	6.42878
SRS2121659	Brain	5.99757
SRS2121660	Brain	7.96688
SRS2121661	Pituitary	8.87206
SRS2121662	Brain	9.37171
SRS2121663	Brain	7.37291
SRS2121664	Brain	6.80668
SRS2121665	Brain	13.6851
SRS2121666	Brain	9.04466
SRS2121667	Brain	10.3733
SRS2121668	Brain	6.98037
SRS2121669	Brain	9.08426
SRS2121670	Brain	10.0946
SRS2121671	Brain	9.64527
SRS2121672	Brain	9.19575
SRS2121673	Brain	11.2466
SRS2121674	Brain	9.59576
SRS2121675	Brain	10.0908
SRS2121676	Brain	9.45484
SRS2121677	Testis	20.9788
SRS2121678	Brain	13.0485
SRS2121679	Testis	24.7512
SRS2121680	Testis	31.8477
SRS2121681	Testis	23.7814
SRS2121682	Testis	21.045
SRS2121683	Testis	31.8733
SRS2121684	Testis	26.7988
SRS2121685	Testis	20.2846
SRS2121686	Testis	22.2921
SRS2121687	Testis	36.5099
SRS2121688	Testis	41.7771
SRS2121689	Testis	25.1134
SRS2121690	Testis	21.8726
SRS2121691	Testis	21.9367
SRS2121692	Testis	41.5148
SRS2121693	Testis	24.6811
SRS2121694	Testis	34.3508
SRS2121695	Testis	42.422
SRS2121696	Adipose	4.58514
SRS2121697	Adipose	1.5739
SRS2121698	Adipose	2.35497
SRS2121699	Adipose	4.12064
SRS2121700	Adipose	2.31553
SRS2121701	Adipose	2.93367
SRS2121702	Adipose	2.02618
SRS2121703	Adipose	3.87542
SRS2121704	Adipose	2.59387
SRS2121705	Adipose	1.62198
SRS2121706	Adipose	3.86532
SRS2121707	Adipose	3.88972
SRS2121708	Adipose	1.89284
SRS2121709	Adipose	2.14277
SRS2121710	Adipose	3.5582
SRS2121711	Adipose	5.95236
SRS2121712	Adipose	2.13679
SRS2121713	Adipose	1.31667
SRS2121714	Adipose	3.12264
SRS2216805	Liver	0.695967
SRS2216806	Liver	0.174766
SRS2216807	Liver	1.07122
SRS2216808	Liver	1.58802
SRS2216810	Liver	0.096385
SRS2216811	Liver	0.546672
SRS2216814	Liver	1.89955
SRS2216815	Liver	0.301834
SRS2308441	Liver	11.0111
SRS2335342	Liver	4.13449
SRS2420449	Mammary	0.233847
SRS2420450	Mammary	0
SRS2420451	Mammary	0
SRS2420452	Mammary	0.076788
SRS2420453	Mammary	0
SRS2420454	Mammary	0
SRS2420455	Mammary	0.099298
SRS2420456	Mammary	0
SRS2420457	Mammary	0.25521
SRS2420458	Mammary	0
SRS2420459	Mammary	0.11073
SRS2420460	Mammary	0.046346
SRS2420461	Mammary	0.086083
SRS2420462	Mammary	0.092959
SRS2420463	Mammary	0.256153
SRS2420464	Mammary	0.05194
SRS2420465	Mammary	0
SRS2420466	Mammary	0.112259
SRS2420467	Mammary	0.127986
SRS2420468	Mammary	0.068533
SRS2420469	Mammary	0.064946
SRS2420470	Mammary	0.107474
SRS2477860	Small_intestine	9.38517
SRS2477861	Small_intestine	11.1956
SRS2477862	Small_intestine	11.3409
SRS2477863	Small_intestine	9.16014
SRS2477864	Small_intestine	8.50603
SRS2477865	Small_intestine	6.53347
SRS2477866	Small_intestine	8.49351
SRS2477867	Small_intestine	6.88604
SRS2477868	Small_intestine	19.3466
SRS2477869	Small_intestine	8.94642
SRS2477880	Small_intestine	11.3644
SRS2477881	Small_intestine	11.5321
SRS2477882	Small_intestine	10.8951
SRS2477883	Small_intestine	9.18112
SRS2477884	Small_intestine	8.05686
SRS2477885	Small_intestine	7.11736
SRS2477886	Small_intestine	6.36963
SRS2477887	Small_intestine	8.09167
SRS2477888	Small_intestine	6.29509
SRS2477889	Small_intestine	8.81151
SRS2477901	Small_intestine	8.14106
SRS2477902	Small_intestine	11.11
SRS2477903	Small_intestine	8.88799
SRS269702	Brain	4.64685
SRS269703	Heart	9.48856
SRS269704	Liver	6.87894
SRS269705	Lung	29.9154
SRS2720069	Liver	5.54352
SRS2720070	Liver	5.12608
SRS2720071	Liver	3.38143
SRS2720072	Liver	4.21803
SRS2720073	Liver	4.9272
SRS2720074	Liver	1.78257
SRS2720075	Liver	7.40257
SRS2720076	Liver	4.87328
SRS2720077	Liver	5.38346
SRS2720078	Liver	5.19362
SRS2720079	Liver	5.00183
SRS2720080	Liver	4.76052
SRS2720081	Liver	4.51801
SRS2720082	Liver	6.26462
SRS2720083	Liver	5.79603
SRS2720084	Liver	3.39086
SRS2720085	Liver	4.50093
SRS2720086	Liver	4.4645
SRS2720087	Liver	4.30624
SRS2720088	Liver	5.8091
SRS2720089	Liver	4.83289
SRS2720090	Liver	4.36908
SRS2720091	Liver	3.27037
SRS2720092	Liver	4.00322
SRS2720093	Liver	4.61204
SRS2720094	Liver	4.69083
SRS2720095	Liver	5.42011
SRS2720096	Liver	5.28853
SRS2720097	Liver	4.20603
SRS2720098	Liver	3.74416
SRS2720099	Liver	8.76372
SRS2720100	Liver	5.1805
SRS2720101	Liver	4.92767
SRS2720102	Liver	6.22401
SRS2720103	Liver	5.1377
SRS2720104	Liver	3.82186
SRS2720105	Liver	5.87813
SRS2720106	Liver	4.58379
SRS2720107	Liver	6.47379
SRS2720108	Liver	4.63063
SRS2720109	Liver	5.10391
SRS2720110	Liver	4.96516
SRS2720111	Liver	5.42044
SRS2720112	Liver	3.97109
SRS2720113	Liver	3.89922
SRS2720114	Liver	5.20532
SRS2720115	Liver	4.43254
SRS2720116	Liver	5.94175
SRS2720117	Liver	4.54399
SRS2720118	Liver	3.71935
SRS2720119	Liver	5.31123
SRS2720120	Liver	5.79601
SRS2720121	Liver	6.10467
SRS2720122	Liver	4.0581
SRS2720123	Liver	5.05853
SRS2720124	Liver	5.33567
SRS2720125	Liver	4.01876
SRS2720126	Liver	4.76043
SRS2720127	Liver	3.82875
SRS2720128	Liver	4.94684
SRS2749173	Uterus	22.9078
SRS2749176	Uterus	24.9719
SRS2749178	Uterus	31.7793
SRS2749179	Uterus	27.4495
SRS2749180	Uterus	22.0516
SRS2749182	Uterus	26.7839
SRS2749184	Uterus	26.8645
SRS2749185	Uterus	20.3143
SRS2749186	Uterus	25.8789
SRS2749187	Uterus	19.3861
SRS2749188	Uterus	27.83
SRS2749190	Uterus	24.829
SRS2749192	Uterus	26.2391
SRS2749193	Uterus	25.9054
SRS2749195	Uterus	27.0282
SRS2749196	Uterus	26.5641
SRS2749197	Uterus	23.8402
SRS2749198	Uterus	25.6276
SRS2749199	Uterus	27.3238
SRS2749202	Uterus	38.1426
SRS2749203	Uterus	29.5196
SRS2749207	Uterus	21.4732
SRS2749209	Uterus	28.6592
SRS2749213	Uterus	30.2488
SRS2749214	Uterus	30.8874
SRS2761439	Uterus	11.0051
SRS2761440	Uterus	12.6781
SRS2761441	Uterus	6.38354
SRS2761442	Uterus	10.177
SRS2761443	Uterus	13.1433
SRS2761444	Uterus	19.6141
SRS2761445	Uterus	15.7903
SRS2761446	Uterus	14.5737
SRS2761447	Uterus	7.66689
SRS2761448	Uterus	4.34816
SRS2761449	Uterus	11.5726
SRS2761450	Uterus	8.50344
SRS2761451	Uterus	11.2127
SRS2761452	Uterus	7.44474
SRS2761453	Uterus	10.4884
SRS2761454	Uterus	12.9126
SRS2761455	Uterus	9.72934
SRS2761456	Uterus	14.8127
SRS2761457	Uterus	5.3429
SRS2761458	Uterus	8.38139
SRS2761459	Uterus	4.11449
SRS2761460	Uterus	11.5189
SRS2761461	Uterus	5.60915
SRS2761462	Uterus	8.33474
SRS2761463	Uterus	8.03941
SRS2761464	Uterus	5.00734
SRS2761465	Uterus	9.81492
SRS2761466	Uterus	12.4684
SRS2761467	Uterus	12.5033
SRS2761468	Uterus	16.739
SRS2761469	Uterus	7.07469
SRS2761470	Uterus	17.2409
SRS2761471	Uterus	10.9265
SRS2761472	Uterus	14.2342
SRS2761473	Uterus	8.99591
SRS2761474	Uterus	15.1427
SRS2761475	Uterus	16.0901
SRS2761476	Uterus	8.59249
SRS2761477	Uterus	8.46065
SRS2761478	Uterus	5.9623
SRS2761479	Uterus	8.847
SRS2761480	Uterus	11.6045
SRS2761481	Uterus	8.16987
SRS2761482	Uterus	10.9707
SRS2761483	Uterus	6.67287
SRS2761484	Uterus	7.89555
SRS2761485	Uterus	10.8164
SRS2761486	Uterus	9.52184
SRS2761487	Uterus	10.5114
SRS2761488	Uterus	10.7939
SRS2814446	Mammary	5.72304
SRS2814447	Mammary	18.8069
SRS2814448	Mammary	18.9591
SRS2814449	Mammary	21.2156
SRS2814450	Mammary	7.71869
SRS2814451	Mammary	13.9104
SRS2814452	Mammary	15.6019
SRS2814453	Mammary	10.4044
SRS2814454	Mammary	7.1533
SRS2814455	Mammary	11.2662
SRS2814456	Mammary	16.3915
SRS2814457	Mammary	12.9377
SRS2814458	Mammary	14.9405
SRS2814459	Mammary	10.3298
SRS2814460	Mammary	13.2345
SRS2814461	Mammary	14.3807
SRS2814462	Mammary	7.22834
SRS2814463	Mammary	22.7128
SRS2814464	Mammary	7.21698
SRS2814465	Mammary	14.5005
SRS2814466	Mammary	3.8752
SRS2814467	Mammary	13.9717
SRS2814468	Mammary	15.1067
SRS2814469	Mammary	8.45797
SRS2814470	Mammary	19.2074
SRS2814471	Mammary	4.22601
SRS2814472	Mammary	6.85176
SRS2814473	Mammary	9.0504
SRS2814474	Mammary	16.2485
SRS2814475	Mammary	12.4049
SRS2814476	Mammary	22.1096
SRS2814477	Mammary	14.9494
SRS2814478	Mammary	13.3223
SRS2814479	Mammary	21.4108
SRS2814480	Mammary	11.0789
SRS2814481	Mammary	3.21907
SRS2814482	Mammary	12.4098
SRS2814483	Mammary	6.60998
SRS2814484	Mammary	11.0591
SRS2814485	Mammary	19.4486
SRS2814486	Mammary	8.18298
SRS2814487	Mammary	7.17667
SRS2814488	Mammary	9.91984
SRS2814489	Mammary	14.5705
SRS2814490	Mammary	12.0643
SRS2814491	Mammary	8.39231
SRS2814492	Mammary	23.3374
SRS2814493	Mammary	16.1298
SRS2814494	Mammary	22.3688
SRS2814495	Mammary	16.94
SRS2814496	Mammary	15.5512
SRS2814497	Mammary	9.70805
SRS2814498	Mammary	9.9216
SRS2814499	Mammary	16.3412
SRS2814500	Mammary	8.3052
SRS2814501	Mammary	1.37159
SRS2814502	Mammary	21.7748
SRS2814503	Mammary	19.7282
SRS2814504	Mammary	25.5594
SRS2814505	Mammary	25.9409
SRS282100	Ovary	17.1002
SRS282101	Ovary	30.8001
SRS282102	Ovary	4.36745
SRS282103	Ovary	5.12717
SRS282104	Ovary	5.64529
SRS282105	Ovary	3.55763
SRS282106	Ovary	6.03249
SRS282107	Ovary	14.3478
SRS282108	Ovary	26.2748
SRS282109	Ovary	10.7616
SRS282110	Ovary	14.4367
SRS282111	Ovary	6.16114
SRS282112	Ovary	3.99862
SRS282113	Ovary	13.5934
SRS282114	Ovary	4.88462
SRS282115	Ovary	9.50059
SRS282116	Ovary	7.79678
SRS282117	Ovary	4.67975
SRS282118	Ovary	17.3873
SRS282119	Ovary	2.87244
SRS282120	Ovary	8.68181
SRS282121	Ovary	3.60473
SRS282122	Ovary	3.0005
SRS282123	Ovary	2.34406
SRS282125	Ovary	2.75192
SRS282126	Ovary	3.02317
SRS282127	Ovary	1.69836
SRS282128	Ovary	0.454001
SRS282129	Ovary	5.0535
SRS282130	Ovary	2.61423
SRS282131	Ovary	3.50454
SRS282132	Ovary	0.290565
SRS282133	Ovary	2.39725
SRS282134	Ovary	0.859228
SRS282135	Ovary	0.972724
SRS282136	Ovary	0.489034
SRS282137	Ovary	0.746946
SRS282138	Ovary	0.20513
SRS282139	Ovary	1.69292
SRS282140	Ovary	0.504337
SRS282141	Ovary	0.947223
SRS282142	Ovary	1.283
SRS282143	Ovary	0.461407
SRS282144	Ovary	0.898735
SRS282145	Ovary	0.807067
SRS282146	Ovary	0.509353
SRS282147	Ovary	0
SRS282148	Ovary	0.745246
SRS282149	Ovary	0.679458
SRS282150	Ovary	0.947708
SRS282151	Ovary	1.76902
SRS282152	Ovary	0.536573
SRS282153	Ovary	0.979494
SRS282154	Ovary	0.645411
SRS282155	Ovary	0.707254
SRS282156	Ovary	1.00066
SRS282157	Ovary	0.77609
SRS282158	Ovary	0.827472
SRS282159	Ovary	1.30794
SRS282160	Ovary	1.0481
SRS282161	Ovary	1.29542
SRS282162	Ovary	0
SRS282163	Ovary	0.404245
SRS282164	Ovary	0.424242
SRS2907577	Skin	5.15036
SRS2907578	Skin	14.1044
SRS2928486	Lung	11.5441
SRS3022628	Liver	4.75743
SRS3022629	Liver	3.0145
SRS3022630	Liver	5.57564
SRS3022631	Liver	2.81972
SRS3022632	Liver	4.53125
SRS3022633	Liver	5.12008
SRS3022634	Liver	3.24317
SRS3022635	Liver	3.89643
SRS3022636	Liver	4.8869
SRS3022637	Liver	4.39146
SRS3022638	Liver	3.43917
SRS3022639	Liver	2.96751
SRS3022640	Liver	3.03685
SRS3022641	Liver	3.5547
SRS3022642	Liver	3.85887
SRS3022643	Liver	4.91099
SRS3022644	Liver	2.23562
SRS3022645	Liver	3.68106
SRS3022646	Liver	4.49603
SRS3022647	Liver	3.85558
SRS3022648	Liver	4.09519
SRS3022649	Liver	3.75354
SRS3022650	Liver	5.5601
SRS3022651	Liver	2.6449
SRS3022652	Liver	4.12041
SRS3022653	Liver	5.50516
SRS3022654	Liver	3.50019
SRS3022655	Liver	5.83571
SRS3022656	Liver	3.69941
SRS3022657	Liver	3.58843
SRS3022658	Liver	3.96887
SRS3022659	Liver	5.20935
SRS3022660	Liver	4.08393
SRS3022661	Liver	2.89502
SRS3022662	Liver	3.83464
SRS3022663	Liver	4.55707
SRS3022664	Liver	3.70749
SRS3022665	Liver	2.47972
SRS3022666	Liver	3.58201
SRS3022667	Liver	3.59532
SRS3022668	Liver	2.98561
SRS3022669	Liver	3.39961
SRS3022670	Liver	3.37948
SRS3022671	Liver	3.75854
SRS3022672	Liver	4.33111
SRS3022673	Liver	2.85148
SRS3022674	Liver	3.76693
SRS3022675	Liver	1.04099
SRS3022676	Liver	3.11346
SRS3022677	Liver	4.04075
SRS3022678	Liver	5.1537
SRS3022679	Liver	3.1283
SRS3022680	Liver	6.46485
SRS3022681	Liver	4.30238
SRS3022682	Liver	2.48521
SRS3022683	Liver	2.5396
SRS3022684	Liver	2.34066
SRS3022685	Liver	3.90817
SRS3022686	Liver	4.78225
SRS3022687	Liver	3.83866
SRS3022688	Liver	3.1097
SRS3022689	Liver	3.91287
SRS3022690	Liver	5.26251
SRS3022691	Liver	3.76091
SRS3022692	Liver	3.95938
SRS3022693	Liver	3.43243
SRS3022694	Liver	5.23507
SRS3022695	Liver	2.81945
SRS3022696	Liver	3.76218
SRS3022697	Liver	4.07439
SRS3022698	Liver	6.96757
SRS3022699	Liver	3.28439
SRS3022700	Liver	4.00795
SRS3022701	Liver	3.26695
SRS3022702	Liver	1.9372
SRS3022703	Liver	2.75467
SRS3022704	Liver	2.36378
SRS3022705	Liver	3.65672
SRS3022706	Liver	2.83293
SRS3022707	Liver	2.87166
SRS3022708	Liver	2.10911
SRS3022709	Liver	3.51267
SRS3022710	Liver	1.30686
SRS3022711	Liver	4.57918
SRS3022712	Liver	4.14253
SRS3022713	Liver	3.29598
SRS3022714	Liver	3.93323
SRS3022715	Liver	5.11827
SRS3022778	Liver	4.31929
SRS3022789	Liver	1.53257
SRS3102290	Mammary	0
SRS3102299	Mammary	0
SRS3102300	Mammary	0
SRS3102301	Mammary	0
SRS3102302	Mammary	0
SRS3102303	Mammary	0
SRS3102304	Mammary	0
SRS3102305	Mammary	0
SRS3102306	Mammary	0
SRS310830	Liver	1.41447
SRS310831	Liver	1.36535
SRS310832	Liver	2.9616
SRS310833	Liver	2.28904
SRS310834	Liver	1.16948
SRS310835	Liver	1.27965
SRS310836	Liver	1.57856
SRS310838	Liver	1.68038
SRS310839	Liver	1.09435
SRS310840	Liver	0.633967
SRS3134321	Muscle	0.643253
SRS3134322	Muscle	3.59483
SRS3134323	Muscle	2.77397
SRS3134324	Muscle	3.11625
SRS3134326	Muscle	2.32622
SRS3134327	Muscle	1.36785
SRS3134331	Liver	3.96102
SRS3134332	Liver	4.67246
SRS3134333	Liver	5.547
SRS3134334	Liver	4.29672
SRS3134335	Liver	6.59293
SRS3134336	Liver	3.42216
SRS3134337	Liver	3.85048
SRS3134338	Liver	5.62402
SRS3134339	Liver	8.54799
SRS3134340	Muscle	0.20307
SRS3134341	Muscle	0.283928
SRS3134342	Liver	5.64917
SRS3134343	Muscle	2.18965
SRS3134344	Muscle	2.49186
SRS3134345	Muscle	2.8201
SRS3134346	Muscle	1.64971
SRS3134347	Muscle	1.78113
SRS3134348	Muscle	1.32509
SRS3134349	Muscle	0.667595
SRS3134350	Muscle	0.379583
SRS3134351	Liver	4.17046
SRS3134353	Liver	4.69832
SRS3134354	Liver	5.9687
SRS3134355	Liver	3.4378
SRS3134358	Liver	4.37248
SRS3134359	Liver	1.8044
SRS3134360	Liver	3.86545
SRS3134381	Liver	3.05511
SRS3166943	Muscle	0.560937
SRS3166944	Muscle	0.716158
SRS3166945	Muscle	0.443018
SRS3166946	Muscle	2.22626
SRS3166947	Muscle	1.09269
SRS3166948	Muscle	0.1775
SRS3166949	Muscle	0.084252
SRS3166951	Muscle	1.23501
SRS3166952	Muscle	3.68442
SRS3166953	Muscle	1.50898
SRS3166954	Muscle	1.45135
SRS3166955	Muscle	4.51442
SRS3166956	Muscle	2.40895
SRS3166957	Muscle	0.354732
SRS3166958	Muscle	0.628685
SRS3166959	Muscle	0.139556
SRS3166960	Muscle	1.45608
SRS3166961	Muscle	2.54854
SRS3166962	Muscle	3.22557
SRS3166963	Muscle	0.024528
SRS3166964	Muscle	1.42338
SRS3166965	Muscle	1.70204
SRS3166966	Muscle	1.1738
SRS3166967	Muscle	0
SRS3166968	Muscle	0.284835
SRS3166969	Muscle	0.115998
SRS3166971	Muscle	2.48236
SRS3166972	Muscle	0.373148
[truncated: 2,503 more rows]

## Sheet: Table S5
Table S5 Normalized expression (TPM) data of ATP7A gene in human
sampleID	tissue	ATP7A_TPM
GTEX-1117F-0226-SM-5GZZ7	Adipose	7.217
GTEX-1117F-0426-SM-5EGHI	Muscle	2.32
GTEX-1117F-1326-SM-5EGHH	Adipose	3.571
GTEX-1117F-2426-SM-5EGGH	Uterus	6.668
GTEX-1117F-2826-SM-5GZXL	Mammary	4.699
GTEX-1117F-2926-SM-5GZYI	Skin	11.37
GTEX-1117F-3226-SM-5N9CT	Brain	0.5936
GTEX-111CU-0326-SM-5GZXO	Lung	3.898
GTEX-111CU-1026-SM-5EGIL	Adipose	2.208
GTEX-111CU-1126-SM-5EGIM	Skin	11.95
GTEX-111CU-1226-SM-5EGIN	Large_intestine	4.076
GTEX-111CU-1326-SM-5NQ8L	Small_intestine	4.67
GTEX-111CU-1426-SM-5GZYP	Large_intestine	2.017
GTEX-111CU-1726-SM-5EGHM	Testis	1.89
GTEX-111CU-1826-SM-5GZYN	Adipose	5.296
GTEX-111CU-2026-SM-5GZZC	Muscle	2.423
GTEX-111FC-0126-SM-5N9DL	Skin	12.62
GTEX-111FC-0226-SM-5N9B8	Adipose	6.253
GTEX-111FC-0326-SM-5GZZ1	Muscle	0.8046
GTEX-111FC-0826-SM-5GZWO	Heart	1.331
GTEX-111FC-1126-SM-5GZWU	Lung	8.097
GTEX-111FC-1926-SM-5GZYC	Testis	1.485
GTEX-111FC-2526-SM-5GZXU	Skin	7.557
GTEX-111FC-3126-SM-5GZZ2	Brain	1.366
GTEX-111VG-0726-SM-5GIDC	Lung	6.847
GTEX-111VG-1626-SM-5EGIO	Skin	13.41
GTEX-111VG-1926-SM-5GIDO	Testis	0.7283
GTEX-111VG-2226-SM-5N9DU	Large_intestine	4.227
GTEX-111VG-2326-SM-5N9BK	Adipose	6.105
GTEX-111VG-2426-SM-5GZXD	Skin	13.17
GTEX-111VG-2626-SM-5GZY2	Muscle	1.375
GTEX-111YS-0006-SM-5NQBE	Blood/Immune	2.048
GTEX-111YS-0426-SM-5987O	Heart	0.8334
GTEX-111YS-0626-SM-5GZXV	Lung	8.971
GTEX-111YS-1326-SM-5EGGK	Adipose	3.297
GTEX-111YS-1426-SM-5GID8	Small_intestine	0.9961
GTEX-111YS-1526-SM-5GZYW	Skin	12.09
GTEX-111YS-1626-SM-5GZZ9	Large_intestine	6.287
GTEX-111YS-1826-SM-5GIEP	Large_intestine	5.588
GTEX-111YS-1926-SM-5GICC	Mammary	9.247
GTEX-111YS-2026-SM-5EGGL	Testis	1.388
GTEX-111YS-2326-SM-5987L	Muscle	2.495
GTEX-111YS-2426-SM-5GZZQ	Adipose	4.509
GTEX-1122O-0005-SM-5O99J	Blood/Immune	6.353
GTEX-1122O-0126-SM-5GICA	Lung	6.187
GTEX-1122O-0826-SM-5GICV	Heart	1.065
GTEX-1122O-0926-SM-9YFLC	Adipose	1.76
GTEX-1122O-1026-SM-9WYSF	Skin	15.92
GTEX-1122O-1226-SM-5H113	Mammary	4.678
GTEX-1122O-1326-SM-5H11F	Small_intestine	1.814
GTEX-1122O-1426-SM-5H11R	Large_intestine	4.694
GTEX-1122O-1526-SM-5N9CL	Large_intestine	2.402
GTEX-1122O-2026-SM-9YFMG	Adipose	4.004
GTEX-1122O-2126-SM-5EGIR	Skin	16.88
GTEX-1122O-2426-SM-5GIDN	Muscle	2.575
GTEX-1128S-0005-SM-5P9HI	Blood/Immune	2.427
GTEX-1128S-0726-SM-5N9D6	Lung	5.951
GTEX-1128S-0926-SM-5GZZU	Adipose	4.236
GTEX-1128S-1626-SM-5H12O	Large_intestine	3.831
GTEX-1128S-2126-SM-5H12U	Adipose	4.946
GTEX-1128S-2326-SM-5GZZY	Skin	8.831
GTEX-1128S-2426-SM-5H11B	Muscle	0.9706
GTEX-1128S-2626-SM-5H11Z	Pituitary	7.497
GTEX-1128S-2726-SM-5H12C	Brain	0.7359
GTEX-113IC-0006-SM-5NQ9C	Blood/Immune	6.907
GTEX-113IC-0126-SM-5HL6T	Skin	8.446
GTEX-113IC-0226-SM-5HL5C	Adipose	5.367
GTEX-113JC-0006-SM-5O997	Blood/Immune	1.268
GTEX-113JC-0726-SM-5GZZR	Adipose	6.344
GTEX-113JC-2226-SM-5EGJG	Uterus	7.493
GTEX-113JC-2326-SM-5EQ4E	Skin	15.63
GTEX-113JC-2726-SM-5EGIS	Muscle	0.8294
GTEX-113JC-2826-SM-5EGIT	Pituitary	5.764
GTEX-117XS-0005-SM-5PNU6	Blood/Immune	0.4473
GTEX-117XS-1926-SM-5GICO	Mammary	5.497
GTEX-117XS-2026-SM-5GID1	Testis	1.524
GTEX-117XS-2226-SM-5GIE1	Large_intestine	4.726
GTEX-117XS-2526-SM-5H11G	Muscle	0.8451
GTEX-117XS-2726-SM-5N9BL	Skin	16.69
GTEX-117XS-2926-SM-5N9BX	Pituitary	5.806
GTEX-117XS-3026-SM-5N9CA	Brain	0.7584
GTEX-117YW-0005-SM-5NQ8Z	Blood/Immune	1.16
GTEX-117YW-0326-SM-5N9CY	Heart	0.809
GTEX-117YW-0526-SM-5H11C	Lung	7.225
GTEX-117YW-0826-SM-5H11O	Adipose	6.327
GTEX-117YW-1526-SM-5EGGP	Testis	1.206
GTEX-117YW-1826-SM-5PNY5	Large_intestine	1.649
GTEX-117YW-2426-SM-5Q5AE	Muscle	0.921
GTEX-117YW-2626-SM-5GZZH	Skin	8.514
GTEX-117YW-2826-SM-5H116	Pituitary	8.293
GTEX-117YX-0326-SM-5GICL	Small_intestine	3.944
GTEX-117YX-0526-SM-5EGJH	Large_intestine	4.945
GTEX-117YX-0726-SM-5GIET	Adipose	5.14
GTEX-117YX-0826-SM-5H11J	Large_intestine	5.46
GTEX-117YX-1126-SM-5H128	Heart	0.8523
GTEX-117YX-1326-SM-5H125	Lung	7.892
GTEX-117YX-1426-SM-5H12H	Mammary	3.126
GTEX-117YX-1926-SM-5GIEC	Skin	6.138
GTEX-117YX-2026-SM-5GIEF	Testis	2.916
GTEX-117YX-2226-SM-5EGJJ	Adipose	3.533
GTEX-117YX-2326-SM-5H12W	Skin	11.42
GTEX-117YX-2526-SM-5EQ4Q	Muscle	1.741
GTEX-1192W-0005-SM-5NQBQ	Blood/Immune	1.456
GTEX-1192W-2626-SM-5Q5AF	Skin	9.744
GTEX-1192W-3026-SM-5GZZV	Pituitary	5.554
GTEX-1192X-0005-SM-5NQC3	Blood/Immune	0.2619
GTEX-1192X-0011-R10a-SM-DO941	Brain	0.9184
GTEX-1192X-0011-R5a-SM-DNZZA	Brain	1.526
GTEX-1192X-0011-R6a-SM-DNZZB	Brain	1.306
GTEX-1192X-0011-R7b-SM-DNZZC	Brain	1.259
GTEX-1192X-0011-R8b-SM-DO11U	Brain	2.753
GTEX-1192X-0226-SM-5H12D	Skin	12.15
GTEX-1192X-0426-SM-5GIEE	Muscle	1.384
GTEX-1192X-1526-SM-5H11I	Adipose	6.79
GTEX-1192X-2326-SM-5987X	Mammary	6.271
GTEX-1192X-2526-SM-59868	Small_intestine	4.687
GTEX-1192X-2726-SM-5N9DN	Skin	14.35
GTEX-1192X-3026-SM-5N9BM	Pituitary	4.986
GTEX-1192X-3126-SM-5N9BY	Brain	1.486
GTEX-11DXW-0006-SM-5NQ7Y	Blood/Immune	1.918
GTEX-11DXW-0011-R1a-SM-DNZZD	Brain	0.6603
GTEX-11DXW-0011-R3b-SM-DNZZE	Brain	0.6341
GTEX-11DXW-0011-R5b-SM-DO11D	Brain	0.6266
GTEX-11DXW-0011-R6a-SM-DO11N	Brain	1.12
GTEX-11DXW-0011-R7b-SM-DO119	Brain	0.6061
GTEX-11DXW-0226-SM-5H122	Skin	14.65
GTEX-11DXW-0326-SM-5H11W	Adipose	5.293
GTEX-11DXW-0626-SM-5N9ER	Mammary	6.699
GTEX-11DXW-0726-SM-5H12J	Muscle	1.029
GTEX-11DXW-0826-SM-5H118	Skin	10.36
GTEX-11DXW-1126-SM-5H12Q	Brain	0.6732
GTEX-11DXW-1226-SM-5H133	Pituitary	8.78
GTEX-11DXX-0005-SM-5NQ8B	Blood/Immune	4.535
GTEX-11DXX-0326-SM-5PNWC	Heart	0.8961
GTEX-11DXX-0626-SM-5Q5AG	Lung	6.334
GTEX-11DXX-1426-SM-5GIDU	Ovary	5.999
GTEX-11DXX-1526-SM-5H115	Uterus	6.616
GTEX-11DXX-1626-SM-5H11H	Small_intestine	2.542
GTEX-11DXX-1826-SM-5H126	Large_intestine	2.063
GTEX-11DXX-1926-SM-5EGJK	Large_intestine	5.067
GTEX-11DXX-2026-SM-5EGJL	Adipose	3.447
GTEX-11DXX-2126-SM-5PNYR	Skin	9.634
GTEX-11DXX-2326-SM-9YFKS	Adipose	3.225
GTEX-11DXX-2426-SM-5GZZW	Skin	10.81
GTEX-11DXX-2726-SM-5PNXO	Muscle	1.912
GTEX-11DXY-0006-SM-5NQ8N	Blood/Immune	2.47
GTEX-11DXY-0011-R10b-SM-DO12C	Brain	0.8025
GTEX-11DXY-0011-R5b-SM-DNZZL	Brain	1.616
GTEX-11DXY-0011-R6a-SM-DNZZF	Brain	1.288
GTEX-11DXY-0011-R7a-SM-DO11L	Brain	1.212
GTEX-11DXY-0011-R8a-SM-DO11M	Brain	2.038
GTEX-11DXY-0126-SM-5H11Q	Skin	12.73
GTEX-11DXY-0226-SM-5H123	Testis	3.231
GTEX-11DXY-0326-SM-5H12F	Adipose	5.673
GTEX-11DXY-0526-SM-5EGGQ	Liver	0.6121
GTEX-11DXY-0826-SM-5EGGR	Heart	0.2995
GTEX-11DXY-2026-SM-5N9CZ	Large_intestine	3.3
GTEX-11DXY-2326-SM-5GICW	Mammary	4.28
GTEX-11DXY-2626-SM-5GIE7	Skin	17.4
GTEX-11DXY-2726-SM-5GID2	Muscle	1.3
GTEX-11DXY-3026-SM-5N9CB	Pituitary	6.477
GTEX-11DXY-3226-SM-5GIDE	Brain	0.8861
GTEX-11DXZ-0006-SM-5LZZH	Blood/Immune	3.285
GTEX-11DXZ-0126-SM-5EGGY	Liver	1.013
GTEX-11DXZ-0626-SM-5GU77	Heart	1.303
GTEX-11DXZ-0726-SM-5N9C4	Lung	6.068
GTEX-11DXZ-1326-SM-5H11X	Small_intestine	2.62
GTEX-11DXZ-1426-SM-5H12A	Adipose	3.1
GTEX-11DXZ-1626-SM-5GIDI	Large_intestine	4.528
GTEX-11DXZ-1726-SM-5H12M	Large_intestine	2.55
GTEX-11DXZ-1926-SM-5GZZL	Mammary	3.735
GTEX-11DXZ-2026-SM-5987S	Skin	9.577
GTEX-11DXZ-2126-SM-59881	Testis	1.419
GTEX-11DXZ-2326-SM-5EGGV	Skin	13.59
GTEX-11DXZ-2426-SM-5N9DT	Muscle	1.512
GTEX-11DYG-0006-SM-5NQB2	Blood/Immune	0.8636
GTEX-11DYG-0011-R10b-SM-DNZZO	Brain	0.8585
GTEX-11DYG-0011-R5a-SM-DO928	Brain	0.9484
GTEX-11DYG-0011-R6a-SM-DO936	Brain	1.239
GTEX-11DYG-0011-R7b-SM-EXUS6	Brain	0.7431
GTEX-11DYG-0011-R8a-SM-DO93F	Brain	0.6125
GTEX-11DYG-0126-SM-59883	Skin	11.45
GTEX-11DYG-1526-SM-5A5JS	Skin	6.526
GTEX-11DYG-2026-SM-5EGGX	Adipose	6.081
GTEX-11DYG-3126-SM-5A5L6	Pituitary	3.435
GTEX-11DZ1-0011-R10b-SM-DO943	Brain	0.9021
GTEX-11DZ1-0011-R2a-SM-DNZZM	Brain	1.082
GTEX-11DZ1-0011-R3a-SM-DNZYY	Brain	0.6843
GTEX-11DZ1-0011-R5a-SM-DO11J	Brain	0.9967
GTEX-11DZ1-0011-R6b-SM-DNZZG	Brain	1.086
GTEX-11DZ1-0011-R7a-SM-DNZZH	Brain	0.8321
GTEX-11DZ1-0011-R8b-SM-DNZZI	Brain	0.8549
GTEX-11DZ1-0126-SM-5985Q	Skin	11.84
GTEX-11DZ1-0226-SM-5A5KF	Adipose	4.928
GTEX-11DZ1-0326-SM-5N9BN	Mammary	4.609
GTEX-11DZ1-0426-SM-5H11A	Lung	6.815
GTEX-11DZ1-0926-SM-5EQ5R	Muscle	1.946
GTEX-11DZ1-2426-SM-5GZZX	Skin	8.212
GTEX-11EI6-0005-SM-5N9GN	Blood/Immune	5.598
GTEX-11EI6-0011-R10a-SM-DO93R	Brain	0.9865
GTEX-11EI6-0011-R1a-SM-DO93L	Brain	0.5547
GTEX-11EI6-0011-R8a-SM-DO93M	Brain	0.4836
GTEX-11EI6-0126-SM-5985R	Skin	20.22
GTEX-11EI6-0226-SM-5EQ64	Adipose	6.335
GTEX-11EI6-0326-SM-5EQ6G	Muscle	1.932
GTEX-11EI6-0626-SM-5985T	Mammary	8.489
GTEX-11EI6-0826-SM-5985V	Lung	6.756
GTEX-11EI6-2226-SM-5EGJM	Testis	1.604
GTEX-11EI6-2626-SM-5PNVT	Large_intestine	4.084
GTEX-11EI6-2826-SM-5H11D	Skin	14
GTEX-11EI6-3026-SM-5GZZO	Brain	0.9161
GTEX-11EI6-3126-SM-5H111	Pituitary	5.824
GTEX-11EM3-0005-SM-5N9DK	Blood/Immune	6.578
GTEX-11EM3-0626-SM-5H12Z	Heart	2.254
GTEX-11EM3-1126-SM-5A5KM	Adipose	2.809
GTEX-11EM3-1226-SM-5N9DD	Skin	8.903
GTEX-11EM3-1326-SM-5N9C6	Mammary	4.984
GTEX-11EM3-1526-SM-5A5KN	Large_intestine	2.559
GTEX-11EM3-1626-SM-5N9CO	Large_intestine	4.594
GTEX-11EM3-1726-SM-5N9D1	Ovary	6.438
GTEX-11EM3-1926-SM-5987U	Uterus	5.632
GTEX-11EM3-2126-SM-5H11M	Muscle	1.72
GTEX-11EM3-2326-SM-5H12B	Adipose	2.649
GTEX-11EM3-2426-SM-59861	Skin	12.69
GTEX-11EMC-0006-SM-5O9DN	Blood/Immune	0.3549
GTEX-11EMC-0011-R10a-SM-DNZZJ	Brain	0.836
GTEX-11EMC-0011-R2b-SM-DO114	Brain	0.6821
GTEX-11EMC-0011-R8b-SM-DO91Z	Brain	0.6442
GTEX-11EMC-0126-SM-5EGKV	Lung	4.444
GTEX-11EMC-0726-SM-5EGJO	Heart	0.857
GTEX-11EMC-1426-SM-5N9E4	Large_intestine	4.011
GTEX-11EMC-1726-SM-5H11P	Ovary	7.67
GTEX-11EMC-1826-SM-5A5JT	Uterus	7.684
GTEX-11EMC-2026-SM-5A5JV	Mammary	8.499
GTEX-11EMC-2626-SM-59864	Muscle	1.794
GTEX-11EMC-2826-SM-5PNY6	Adipose	4.315
GTEX-11EMC-2926-SM-5EQ4F	Skin	11.81
GTEX-11EMC-3126-SM-5EGJP	Pituitary	5.41
GTEX-11EMC-3226-SM-5EGKW	Brain	0.642
GTEX-11EQ8-0006-SM-5P9HJ	Blood/Immune	0.3279
GTEX-11EQ8-0226-SM-5EQ5G	Adipose	6.332
GTEX-11EQ8-0526-SM-5N9BC	Muscle	0.7639
GTEX-11EQ8-0926-SM-5H12V	Skin	11.13
GTEX-11EQ8-1426-SM-5EGJR	Testis	0.9979
GTEX-11EQ8-2626-SM-5N9BO	Large_intestine	2.989
GTEX-11EQ9-0006-SM-5LUB6	Blood/Immune	1.804
GTEX-11EQ9-0226-SM-5A5JX	Lung	7.419
GTEX-11EQ9-0526-SM-5A5JZ	Liver	1.034
GTEX-11EQ9-1126-SM-5987I	Adipose	2.125
GTEX-11EQ9-1326-SM-5985X	Small_intestine	2.837
GTEX-11EQ9-1426-SM-5987G	Large_intestine	3.998
GTEX-11EQ9-1526-SM-5PNY7	Large_intestine	3.55
GTEX-11EQ9-1626-SM-5PNY8	Skin	13.83
GTEX-11EQ9-1826-SM-5Q5AJ	Mammary	3.461
GTEX-11EQ9-1926-SM-5PNVV	Testis	1.801
GTEX-11EQ9-2126-SM-5PNVW	Muscle	2.36
GTEX-11EQ9-2426-SM-5HL5T	Skin	20.46
GTEX-11EQ9-2526-SM-5HL66	Adipose	4.065
GTEX-11GS4-0006-SM-5SI9M	Blood/Immune	2.841
GTEX-11GS4-0011-R1a-SM-DO129	Brain	0.7857
GTEX-11GS4-0011-R2a-SM-DO942	Brain	1.311
GTEX-11GS4-0226-SM-5HL77	Skin	15.61
GTEX-11GS4-0526-SM-5A5KQ	Heart	0.8116
GTEX-11GS4-1026-SM-5N9DE	Adipose	5.941
GTEX-11GS4-1826-SM-5HL4T	Large_intestine	4.206
GTEX-11GS4-2026-SM-5N9CP	Testis	1.485
GTEX-11GS4-2126-SM-5A5KR	Mammary	11.31
GTEX-11GS4-2326-SM-5A5KS	Kidney	2.159
GTEX-11GS4-2526-SM-5A5KT	Muscle	0.6965
GTEX-11GS4-2626-SM-5A5LD	Adipose	4.973
GTEX-11GS4-2726-SM-5A5LE	Skin	10.15
GTEX-11GS4-3026-SM-5A5LG	Pituitary	4.514
GTEX-11GS4-3126-SM-5A5LH	Brain	0.8343
GTEX-11GSO-0005-SM-5O9CA	Blood/Immune	0.5928
GTEX-11GSO-0011-R1b-SM-57WD3	Brain	1.333
GTEX-11GSO-0011-R2a-SM-57WDF	Brain	1.379
GTEX-11GSO-0011-R3b-SM-57WB2	Brain	0.9933
GTEX-11GSO-0226-SM-5A5LV	Adipose	4.687
GTEX-11GSO-1926-SM-5A5K3	Mammary	4.954
GTEX-11GSO-2326-SM-5A5LX	Adipose	5.782
GTEX-11GSO-2426-SM-5A5LY	Skin	18.29
GTEX-11GSO-2526-SM-5PNVX	Muscle	1.872
GTEX-11GSO-2826-SM-5HL6Q	Pituitary	5.185
GTEX-11GSO-2926-SM-5HL73	Brain	0.8571
GTEX-11GSP-0006-SM-5N9EL	Blood/Immune	1.562
GTEX-11GSP-0011-R10a-SM-5NQ7J	Brain	0.9649
GTEX-11GSP-0011-R1a-SM-9QEJ3	Brain	0.769
GTEX-11GSP-0011-R2b-SM-9QEGE	Brain	1.841
GTEX-11GSP-0011-R3a-SM-9QEGF	Brain	0.5391
GTEX-11GSP-0011-R5a-SM-57WBE	Brain	1.659
GTEX-11GSP-0011-R6b-SM-57WBQ	Brain	0.8234
GTEX-11GSP-0011-R7b-SM-57WC3	Brain	1.517
GTEX-11GSP-0011-R8b-SM-5NQ79	Brain	1.334
GTEX-11GSP-0226-SM-5A5KV	Ovary	5.798
GTEX-11GSP-0626-SM-5986T	Liver	1.236
GTEX-11GSP-0726-SM-5986L	Lung	5.01
GTEX-11GSP-0926-SM-9WYSG	Mammary	6.649
GTEX-11GSP-1026-SM-9WYSH	Adipose	6.156
GTEX-11GSP-1326-SM-5A5KY	Heart	0.5024
GTEX-11GSP-1626-SM-5986N	Large_intestine	3.716
GTEX-11GSP-2326-SM-5HL63	Skin	21.09
GTEX-11GSP-2426-SM-5N9BD	Uterus	7.726
GTEX-11GSP-2526-SM-5N9BP	Skin	12.29
GTEX-11GSP-2726-SM-5A5LJ	Muscle	1.207
GTEX-11GSP-3026-SM-5N9CE	Pituitary	3.507
GTEX-11GSP-3226-SM-5986O	Brain	0.781
GTEX-11H98-0011-R10b-SM-5NQ98	Brain	1.01
GTEX-11H98-0011-R5b-SM-57WCF	Brain	1.544
GTEX-11H98-0011-R8a-SM-5NQ8V	Brain	2.209
GTEX-11H98-0126-SM-5EGHG	Skin	12.16
GTEX-11H98-0226-SM-5NQ89	Adipose	4.811
GTEX-11H98-0326-SM-5HL4S	Muscle	1.763
GTEX-11I78-0005-SM-5N9GB	Blood/Immune	4.161
GTEX-11I78-0126-SM-5HL6F	Lung	4.962
GTEX-11I78-0226-SM-5HL6R	Adipose	2.54
GTEX-11I78-0826-SM-5A5K4	Heart	1.893
GTEX-11I78-1126-SM-5A5K5	Small_intestine	2.91
GTEX-11I78-1226-SM-5A5K6	Large_intestine	2.502
GTEX-11I78-1326-SM-5PNY9	Large_intestine	4.93
GTEX-11I78-1926-SM-59878	Ovary	5.198
GTEX-11I78-2126-SM-5A5K8	Uterus	7.016
GTEX-11I78-2226-SM-5PNYA	Mammary	3.711
GTEX-11I78-2426-SM-5A5K9	Muscle	1.883
GTEX-11I78-2626-SM-5Q5AI	Adipose	4.81
GTEX-11LCK-0005-SM-5O98U	Blood/Immune	6.197
GTEX-11LCK-0326-SM-5A5M7	Adipose	3.695
GTEX-11LCK-0426-SM-5A5M8	Lung	7.768
GTEX-11LCK-0926-SM-5A5KA	Heart	1.266
GTEX-11LCK-1026-SM-5A5KB	Skin	17.2
GTEX-11LCK-1126-SM-5A5KC	Adipose	4.728
GTEX-11LCK-1226-SM-5Q5AM	Muscle	1.742
GTEX-11LCK-1926-SM-5A5KE	Small_intestine	3.916
GTEX-11LCK-2026-SM-5A5MA	Large_intestine	1.807
GTEX-11LCK-2226-SM-5HL4Q	Skin	17.6
GTEX-11LCK-2326-SM-5HL53	Testis	0.9579
GTEX-11LCK-2426-SM-5HL5F	Mammary	5.043
GTEX-11NSD-0326-SM-5A5LS	Lung	6.142
GTEX-11NSD-0626-SM-5A5LU	Skin	7.877
GTEX-11NSD-0926-SM-5N9DR	Mammary	4.021
GTEX-11NSD-1026-SM-5N9BE	Testis	1.587
GTEX-11NSD-1626-SM-5986U	Large_intestine	3.957
GTEX-11NSD-1726-SM-5N9C3	Small_intestine	4.262
GTEX-11NSD-2026-SM-5HL5U	Muscle	1.237
GTEX-11NSD-2226-SM-5986V	Skin	12.91
GTEX-11NUK-0005-SM-5MR5F	Blood/Immune	2.208
GTEX-11NUK-0011-R4a-SM-DO12B	Brain	0.7212
GTEX-11NUK-0011-R5a-SM-DO93N	Brain	1.384
GTEX-11NUK-0011-R6a-SM-DO93O	Brain	1.282
GTEX-11NUK-0011-R7a-SM-DO93P	Brain	0.7697
GTEX-11NUK-0126-SM-5A5L3	Skin	9.406
GTEX-11NUK-0226-SM-5A5L4	Muscle	0.8755
GTEX-11NUK-0326-SM-5HL5K	Adipose	6.161
GTEX-11NUK-0826-SM-5HL4U	Lung	7.484
GTEX-11NUK-1226-SM-5P9GM	Liver	0.8455
GTEX-11NUK-2026-SM-5PNVZ	Adipose	4.214
GTEX-11NUK-2626-SM-5A5MB	Testis	1.253
GTEX-11NUK-2726-SM-5A5MC	Skin	9.489
GTEX-11NUK-2926-SM-5A5MD	Brain	0.8695
GTEX-11NUK-3126-SM-5986M	Pituitary	4.666
GTEX-11NV4-0005-SM-5N9EX	Blood/Immune	5.736
GTEX-11NV4-0011-R5a-SM-5NQ88	Brain	1.304
GTEX-11NV4-0011-R6a-SM-57WD5	Brain	0.8861
GTEX-11NV4-0011-R7a-SM-57WDH	Brain	1.102
GTEX-11NV4-0326-SM-5HL58	Muscle	0.8607
GTEX-11NV4-1126-SM-5HL6J	Lung	4.709
GTEX-11NV4-1326-SM-5HL6V	Liver	0.5936
GTEX-11NV4-1426-SM-5BC4W	Adipose	8.228
GTEX-11NV4-1726-SM-5N9FC	Testis	0.9609
GTEX-11NV4-2026-SM-5N9DG	Mammary	5.477
GTEX-11NV4-2126-SM-5N9DS	Brain	0.4676
GTEX-11NV4-2326-SM-5BC4X	Pituitary	6.581
GTEX-11O72-0006-SM-5O9DB	Blood/Immune	1.283
GTEX-11O72-0011-R5a-SM-DO922	Brain	0.8447
GTEX-11O72-0011-R6a-SM-DNZZQ	Brain	0.6075
GTEX-11O72-0126-SM-59887	Skin	11.11
GTEX-11O72-0226-SM-59869	Adipose	4.85
GTEX-11O72-0326-SM-5986D	Muscle	1.48
GTEX-11O72-0626-SM-5PNYE	Skin	12.06
GTEX-11O72-0726-SM-5P9GO	Testis	2.046
GTEX-11O72-1126-SM-5N9E2	Heart	0.6156
GTEX-11O72-1326-SM-5BC5A	Lung	8.686
GTEX-11O72-2126-SM-5N9FO	Mammary	4.691
GTEX-11O72-2226-SM-5PNW2	Large_intestine	4.188
GTEX-11O72-2926-SM-5BC4V	Brain	0.7713
GTEX-11O72-3026-SM-5986R	Pituitary	3.73
GTEX-11OC5-0006-SM-5N9FA	Blood/Immune	6.55
GTEX-11OC5-0126-SM-5HL6A	Skin	9.439
GTEX-11OC5-0326-SM-5PNW5	Muscle	1.797
GTEX-11OC5-0726-SM-5P9JK	Brain	0.8766
GTEX-11OF3-0006-SM-5O9CM	Blood/Immune	0.7183
GTEX-11OF3-0011-R5a-SM-57WB4	Brain	0.9057
GTEX-11OF3-0011-R6b-SM-57WBG	Brain	1.195
GTEX-11OF3-0011-R7a-SM-57WCG	Brain	1.053
GTEX-11OF3-0011-R8b-SM-57WCS	Brain	1.994
GTEX-11OF3-0126-SM-5PNYF	Skin	8.968
GTEX-11OF3-0726-SM-5BC4Z	Liver	1.345
GTEX-11OF3-0826-SM-5BC51	Adipose	5.587
GTEX-11OF3-1126-SM-5986C	Lung	8.517
GTEX-11OF3-1326-SM-5N9FJ	Kidney	0.8774
GTEX-11OF3-1826-SM-5987N	Testis	1.259
GTEX-11OF3-1926-SM-59889	Mammary	5.093
GTEX-11OF3-2426-SM-5Q5AS	Adipose	4.364
GTEX-11OF3-2526-SM-5P9JL	Muscle	0.9962
GTEX-11OF3-2626-SM-5GU7F	Skin	16.55
GTEX-11OF3-2926-SM-5HL78	Brain	0.6337
GTEX-11OF3-3026-SM-5GU52	Pituitary	8.762
GTEX-11ONC-0005-SM-5O9CY	Blood/Immune	0.2828
GTEX-11ONC-0011-R1a-SM-57WD4	Brain	0.789
GTEX-11ONC-0011-R4b-SM-DO93H	Brain	0.8798
GTEX-11ONC-0011-R5b-SM-DO93I	Brain	1.623
GTEX-11ONC-0011-R6a-SM-DO12A	Brain	0.9906
GTEX-11ONC-0011-R7b-SM-DO93J	Brain	0.9082
GTEX-11ONC-0011-R8b-SM-5NQ87	Brain	1.835
GTEX-11ONC-0126-SM-5PNW6	Heart	0.4576
GTEX-11ONC-1926-SM-5GU75	Large_intestine	3.838
GTEX-11ONC-2026-SM-5HL61	Large_intestine	4.411
GTEX-11ONC-2126-SM-5HL6E	Mammary	6.645
GTEX-11ONC-2226-SM-5HL6D	Testis	2.204
GTEX-11ONC-2426-SM-5GU7H	Muscle	2.505
GTEX-11ONC-2526-SM-5986W	Adipose	6.216
GTEX-11ONC-2826-SM-5P9GQ	Pituitary	3.453
GTEX-11ONC-2926-SM-5P9JM	Brain	0.9407
GTEX-11P7K-0006-SM-5N9FM	Blood/Immune	1.13
GTEX-11P7K-0326-SM-59871	Lung	5.552
GTEX-11P7K-0726-SM-5EGKX	Mammary	8.366
GTEX-11P7K-0826-SM-5BC5F	Adipose	4.171
GTEX-11P7K-1026-SM-5HL6Y	Testis	2.959
GTEX-11P7K-1126-SM-5HL4L	Skin	9.033
GTEX-11P7K-1526-SM-5EGI7	Large_intestine	2.806
GTEX-11P7K-1626-SM-5GU63	Small_intestine	3.882
GTEX-11P7K-1826-SM-5HL5A	Large_intestine	4.708
GTEX-11P7K-1926-SM-5GU6R	Muscle	1.414
GTEX-11P7K-2026-SM-5GU74	Adipose	4.317
GTEX-11P7K-2126-SM-5GU7G	Skin	10.95
GTEX-11P81-0006-SM-5NQ7A	Blood/Immune	5.049
GTEX-11P81-0226-SM-5HL5M	Lung	6.34
GTEX-11P81-0726-SM-5PNYH	Adipose	4.218
GTEX-11P81-1126-SM-5GU5G	Large_intestine	5.628
GTEX-11P81-1426-SM-5P9JN	Large_intestine	3.41
GTEX-11P81-1526-SM-5P9GS	Ovary	6.257
GTEX-11P81-1626-SM-5BC52	Uterus	6.86
GTEX-11P81-1926-SM-5BC53	Mammary	6.863
GTEX-11P81-2226-SM-5PNYI	Skin	12.36
GTEX-11P81-2326-SM-59875	Skin	16.66
GTEX-11P81-2426-SM-5GU65	Adipose	5.818
GTEX-11P81-2526-SM-5GU6H	Muscle	1.185
GTEX-11P82-0006-SM-5N9FY	Blood/Immune	1.634
GTEX-11P82-0326-SM-5HL51	Adipose	2.22
GTEX-11P82-0826-SM-5P9GU	Small_intestine	4.145
GTEX-11P82-1026-SM-5BC5J	Large_intestine	2.755
GTEX-11P82-1326-SM-5HL62	Mammary	1.758
GTEX-11P82-1426-SM-DTXFY	Skin	14.71
GTEX-11P82-1526-SM-5BC5M	Testis	1.464
GTEX-11P82-1626-SM-59879	Skin	7.412
GTEX-11P82-1726-SM-5Q5AT	Adipose	2.373
GTEX-11P82-1826-SM-5PNYJ	Muscle	1.311
GTEX-11PRG-0005-SM-5NQ6X	Blood/Immune	0.3641
GTEX-11PRG-0011-R10b-SM-DO93G	Brain	1.37
GTEX-11PRG-0011-R2a-SM-69LQ5	Brain	0.8919
GTEX-11PRG-0011-R4a-SM-DNZZR	Brain	0.7782
GTEX-11PRG-0011-R5b-SM-DNZZS	Brain	1.181
GTEX-11PRG-0011-R6b-SM-DO923	Brain	1.296
GTEX-11PRG-0011-R7a-SM-DNZZT	Brain	1.102
GTEX-11PRG-0326-SM-5GU53	Muscle	1.296
GTEX-11PRG-0626-SM-5BC56	Adipose	7.078
GTEX-11PRG-0726-SM-5EGL1	Skin	6.798
GTEX-11PRG-0826-SM-5EQ6A	Mammary	11.05
GTEX-11PRG-0926-SM-5EGI8	Lung	5.397
GTEX-11PRG-1526-SM-5HL6Z	Adipose	5.679
GTEX-11PRG-2026-SM-5GU5F	Large_intestine	4.812
GTEX-11PRG-2926-SM-5987A	Brain	0.6577
GTEX-11TT1-0005-SM-5NQ8Y	Blood/Immune	4.368
GTEX-11TT1-0926-SM-5GU5M	Large_intestine	4.216
GTEX-11TT1-1026-SM-5PNW7	Large_intestine	5.124
GTEX-11TT1-1326-SM-5PNYM	Heart	1.223
GTEX-11TT1-1626-SM-5EQL7	Lung	5.673
GTEX-11TT1-1726-SM-5EQLJ	Liver	1.316
GTEX-11TT1-1826-SM-5EQLV	Skin	5.769
GTEX-11TT1-1926-SM-5PNYN	Adipose	2.457
GTEX-11TT1-2126-SM-5GU5Y	Mammary	3.469
GTEX-11TT1-2226-SM-5GU6B	Testis	4
GTEX-11TT1-2326-SM-5GU6N	Muscle	2.051
GTEX-11TT1-2426-SM-5EQMK	Adipose	3.662
GTEX-11TT1-2526-SM-5EGIB	Skin	7.151
GTEX-11TTK-0005-SM-5O9BX	Blood/Immune	0.5913
GTEX-11TTK-0011-R10b-SM-DO925	Brain	1.046
GTEX-11TTK-0011-R4a-SM-DNZZU	Brain	0.7539
GTEX-11TTK-0011-R5a-SM-DNZZV	Brain	0.6665
GTEX-11TTK-0011-R6b-SM-DNZZW	Brain	0.5068
GTEX-11TTK-0011-R7b-SM-DNZZZ	Brain	1.459
GTEX-11TTK-0011-R8b-SM-DO111	Brain	1.008
GTEX-11TTK-0126-SM-5987B	Skin	7.052
GTEX-11TTK-0226-SM-5N9EC	Adipose	6.22
GTEX-11TTK-0326-SM-5BC5N	Muscle	2.38
GTEX-11TTK-1926-SM-5PNW8	Kidney	3.797
GTEX-11TTK-2426-SM-5PNYO	Large_intestine	4.728
GTEX-11TTK-2926-SM-5PNYP	Brain	0.6571
GTEX-11TUW-0006-SM-5LZW2	Blood/Immune	4.434
GTEX-11TUW-0011-R10a-SM-DO924	Brain	1.237
GTEX-11TUW-0011-R1a-SM-DO92S	Brain	1.173
GTEX-11TUW-0011-R2b-SM-DO92T	Brain	1.138
GTEX-11TUW-0526-SM-5LU9A	Lung	7.787
GTEX-11TUW-0626-SM-5LU9M	Skin	19.14
GTEX-11TUW-1026-SM-5GU7D	Heart	1.514
GTEX-11TUW-1726-SM-5BC5C	Liver	1.464
GTEX-11TUW-1826-SM-5BC5D	Mammary	4.643
GTEX-11TUW-1926-SM-5BC58	Small_intestine	14.12
GTEX-11TUW-2026-SM-5EQL8	Large_intestine	8.306
GTEX-11TUW-2226-SM-5EQL9	Testis	0.9708
GTEX-11TUW-2326-SM-5EQMO	Large_intestine	6.369
GTEX-11TUW-2526-SM-5EQKN	Muscle	1.203
GTEX-11TUW-2626-SM-5EQKZ	Adipose	5.815
GTEX-11TUW-2726-SM-E9J4M	Skin	16.54
GTEX-11TUW-3026-SM-5EGKM	Pituitary	7.409
GTEX-11UD1-0011-R1b-SM-5BC7D	Brain	1.879
GTEX-11UD1-0011-R2b-SM-5BC6O	Brain	2.28
GTEX-11UD1-0011-R3a-SM-5BC6S	Brain	0.9134
GTEX-11UD1-0011-R5b-SM-5P9FP	Brain	0.5793
GTEX-11UD1-0126-SM-5PNYG	Skin	6.644
GTEX-11UD1-0226-SM-5EQKL	Adipose	7.6
GTEX-11UD1-0326-SM-5EQKX	Muscle	1.896
GTEX-11UD2-0005-SM-5NQ9B	Blood/Immune	1.781
GTEX-11UD2-0126-SM-5EQL2	Adipose	6.664
GTEX-11UD2-0226-SM-5EQKY	Skin	14.92
GTEX-11UD2-0326-SM-5EQLE	Muscle	1.025
GTEX-11UD2-0726-SM-5EQ69	Lung	4.729
GTEX-11UD2-2526-SM-5CVNU	Skin	16.09
GTEX-11VI4-0006-SM-5N9D8	Blood/Immune	2.953
GTEX-11VI4-1026-SM-5EQM1	Ovary	5.624
GTEX-11VI4-1126-SM-5EQMD	Skin	11.03
GTEX-11VI4-1226-SM-5EQMP	Adipose	2.874
GTEX-11VI4-1426-SM-5GU6O	Large_intestine	3.97
GTEX-11VI4-1526-SM-5EQKC	Large_intestine	4.167
GTEX-11VI4-1626-SM-5EQKO	Small_intestine	4.947
GTEX-11VI4-1726-SM-5CVLH	Skin	14.14
GTEX-11VI4-1926-SM-5CVLI	Muscle	2.388
GTEX-11WQC-0006-SM-5LZVP	Blood/Immune	5.391
GTEX-11WQC-0011-R10a-SM-57WCT	Brain	0.67
GTEX-11WQC-0011-R1b-SM-DO932	Brain	1.212
GTEX-11WQC-0011-R2a-SM-DO927	Brain	1.567
GTEX-11WQC-0011-R3a-SM-DO11T	Brain	0.5658
GTEX-11WQC-0011-R5a-SM-5BC74	Brain	0.8528
GTEX-11WQC-0011-R6a-SM-5BC77	Brain	0.649
GTEX-11WQC-0011-R7b-SM-5BC7A	Brain	0.7022
GTEX-11WQC-0011-R8b-SM-57WCH	Brain	2.67
GTEX-11WQC-0626-SM-5EQMF	Lung	11.56
GTEX-11WQC-0726-SM-5EQMR	Liver	1.177
GTEX-11WQC-1726-SM-5GU4W	Mammary	6.547
GTEX-11WQC-1826-SM-5GU59	Skin	13.78
GTEX-11WQC-2326-SM-5EQKE	Testis	0.9289
GTEX-11WQC-2426-SM-5EQKQ	Adipose	6.757
GTEX-11WQC-2526-SM-5CVLE	Skin	13.01
GTEX-11WQC-2626-SM-5CVLF	Muscle	1.718
GTEX-11WQK-0005-SM-5O9AV	Blood/Immune	6.101
GTEX-11WQK-0011-R10a-SM-5BC6R	Brain	1.102
GTEX-11WQK-0011-R3b-SM-DO93K	Brain	0.7578
GTEX-11WQK-0011-R8a-SM-5BC7C	Brain	0.7917
GTEX-11WQK-0526-SM-5EQLD	Skin	7.68
GTEX-11WQK-0726-SM-5GU71	Muscle	1.786
GTEX-11WQK-1026-SM-5EQLX	Skin	7.851
GTEX-11WQK-1226-SM-5GU5Z	Lung	3.847
GTEX-11WQK-1526-SM-5EGKN	Adipose	6.096
GTEX-11WQK-2426-SM-5GU5C	Mammary	5.389
GTEX-11WQK-2826-SM-5EQKH	Testis	2.523
GTEX-11WQK-3026-SM-5EQL6	Brain	1.198
GTEX-11WQK-3226-SM-5EGI3	Pituitary	5.753
GTEX-11XUK-0005-SM-5LU9F	Blood/Immune	5.127
GTEX-11XUK-1426-SM-5EQMG	Small_intestine	4.125
GTEX-11XUK-1626-SM-5GU5O	Ovary	6.364
GTEX-11XUK-1726-SM-5GU61	Adipose	3.136
GTEX-11XUK-2026-SM-5EQLF	Skin	13.89
GTEX-11XUK-2126-SM-5EQLR	Adipose	4.165
GTEX-11XUK-2226-SM-5CVLL	Muscle	1.262
GTEX-11ZTS-0005-SM-5NQ8A	Blood/Immune	0.9171
GTEX-11ZTS-0011-R10a-SM-DO93S	Brain	0.8425
GTEX-11ZTS-0011-R1a-SM-5BC71	Brain	1.463
GTEX-11ZTS-0011-R2b-SM-5BC75	Brain	2.102
GTEX-11ZTS-0011-R3a-SM-5BC78	Brain	0.6668
GTEX-11ZTS-0011-R8a-SM-57WDI	Brain	0.6239
GTEX-11ZTS-0126-SM-5EQ6M	Skin	10.05
GTEX-11ZTS-0226-SM-5EQKD	Adipose	5.263
GTEX-11ZTS-0526-SM-5CVL9	Muscle	0.9571
GTEX-11ZTS-1226-SM-5EQMQ	Lung	5.972
GTEX-11ZTS-1326-SM-5EQMA	Adipose	7.17
GTEX-11ZTS-1426-SM-5EQMM	Liver	0.8643
GTEX-11ZTS-1526-SM-5N9G7	Large_intestine	3.958
GTEX-11ZTS-1926-SM-5CVLA	Ovary	6.312
GTEX-11ZTS-2326-SM-5EQMY	Uterus	9.614
GTEX-11ZTS-3326-SM-5LU9Y	Pituitary	7.59
GTEX-11ZTT-0006-SM-5N9FX	Blood/Immune	2.22
GTEX-11ZTT-0626-SM-5EQLM	Lung	6.353
GTEX-11ZTT-1626-SM-5EQKR	Large_intestine	4.956
GTEX-11ZTT-1726-SM-5EQL4	Uterus	5.166
GTEX-11ZTT-1826-SM-5CVLN	Ovary	4.523
GTEX-11ZTT-2126-SM-5CVLO	Skin	13
GTEX-11ZTT-2326-SM-5EQLG	Mammary	2.169
GTEX-11ZTT-2426-SM-5EQLS	Skin	10.17
GTEX-11ZTT-2526-SM-5EQM9	Adipose	3.484
GTEX-11ZTT-2626-SM-5EQKK	Muscle	1.635
GTEX-11ZU8-0005-SM-5PNU5	Blood/Immune	0.5993
GTEX-11ZU8-0011-R4a-SM-5BC6Y	Brain	0.3004
GTEX-11ZU8-0126-SM-5EQ58	Skin	13.19
GTEX-11ZU8-1126-SM-5EQ5K	Large_intestine	4.72
GTEX-11ZU8-2326-SM-5EQMJ	Muscle	2.002
GTEX-11ZU8-2426-SM-5EQMV	Adipose	4.589
GTEX-11ZU8-2526-SM-5EQKI	Skin	10.91
GTEX-11ZUS-0006-SM-5O9AJ	Blood/Immune	9.183
GTEX-11ZUS-0011-R8a-SM-5BC73	Brain	1.536
GTEX-11ZUS-0126-SM-5EQM5	Lung	6.447
GTEX-11ZUS-0226-SM-5FQT8	Heart	0.556
GTEX-11ZUS-0626-SM-59885	Skin	6.147
GTEX-11ZUS-0726-SM-59886	Adipose	5.145
GTEX-11ZUS-0826-SM-5FQUY	Mammary	3.49
GTEX-11ZUS-1426-SM-5FQSP	Muscle	1.027
GTEX-11ZUS-1826-SM-5FQTR	Adipose	4.36
GTEX-11ZUS-2526-SM-59872	Liver	0.5128
GTEX-11ZUS-2626-SM-5FQUR	Skin	6.5
GTEX-11ZUS-2726-SM-5FQUA	Testis	0.7673
GTEX-11ZUS-2926-SM-5FQSL	Brain	0.621
GTEX-11ZUS-3026-SM-5EGI4	Pituitary	6.452
GTEX-11ZVC-0006-SM-5N9GA	Blood/Immune	3.897
GTEX-11ZVC-0011-R1b-SM-5BC6M	Brain	0.772
GTEX-11ZVC-0011-R3a-SM-5BC6V	Brain	0.3776
GTEX-11ZVC-0011-R4a-SM-5BC6Z	Brain	0.8252
GTEX-11ZVC-0226-SM-731E8	Lung	9.149
GTEX-11ZVC-0426-SM-5CVLD	Heart	0.6271
GTEX-11ZVC-0726-SM-5FQT9	Liver	0.7307
GTEX-11ZVC-1426-SM-5EGGA	Ovary	5.662
GTEX-11ZVC-2126-SM-5EGJ1	Large_intestine	3.707
GTEX-11ZVC-2526-SM-5FQTE	Skin	12.12
GTEX-11ZVC-2626-SM-5FQTA	Adipose	4.824
GTEX-11ZVC-2726-SM-5FQSZ	Muscle	1.88
GTEX-11ZVC-3226-SM-5FQV1	Pituitary	5.684
GTEX-1211K-0006-SM-5MR53	Blood/Immune	6.672
GTEX-1211K-0626-SM-5FQUZ	Heart	1.786
GTEX-1211K-0826-SM-5FQUP	Lung	6.218
GTEX-1211K-1226-SM-5EQ4N	Adipose	3.417
GTEX-1211K-1526-SM-5FQU4	Skin	9.463
GTEX-1211K-1726-SM-5FQUJ	Large_intestine	2.234
GTEX-1211K-1826-SM-5EGJ2	Large_intestine	5.578
GTEX-1211K-1926-SM-5EQLB	Mammary	4.827
GTEX-1211K-2026-SM-5EQ4Z	Skin	8.842
GTEX-1211K-2126-SM-59HJZ	Muscle	2.314
GTEX-1211K-2226-SM-5FQU6	Adipose	5.736
GTEX-12126-0006-SM-5O9B8	Blood/Immune	1.518
GTEX-12126-0011-R10b-SM-5BC6T	Brain	0.7668
GTEX-12126-0326-SM-5PNW3	Skin	7.968
GTEX-12126-0426-SM-5Q5AP	Adipose	5.015
GTEX-12126-0526-SM-5PNW4	Muscle	1.179
GTEX-12126-0826-SM-5FQTZ	Skin	9.842
GTEX-12126-1026-SM-5P9JJ	Brain	0.562
GTEX-12126-1126-SM-5P9GP	Pituitary	5.713
GTEX-1212Z-0006-SM-5NQ8M	Blood/Immune	1.717
GTEX-1212Z-0011-R1b-SM-5BC72	Brain	1.094
GTEX-1212Z-0126-SM-59HK4	Skin	12.69
GTEX-1212Z-0226-SM-59HLF	Liver	0.9311
GTEX-1212Z-0326-SM-5FQSJ	Testis	1.622
GTEX-1212Z-0526-SM-5FQSQ	Adipose	2.277
GTEX-1212Z-0626-SM-5FQTB	Heart	0.8905
GTEX-1212Z-1026-SM-5EGJ8	Lung	9.345
GTEX-1212Z-1826-SM-5FQSH	Large_intestine	4.026
GTEX-1212Z-2426-SM-5EQ5D	Adipose	5.473
GTEX-1212Z-2526-SM-5EGKP	Skin	19.38
GTEX-1212Z-2626-SM-5YY8P	Muscle	1.581
GTEX-1212Z-2926-SM-59HKV	Pituitary	5.722
GTEX-12584-0005-SM-5N9GM	Blood/Immune	2.228
GTEX-12584-0011-R6a-SM-5NQ7C	Brain	0.4044
GTEX-12584-0126-SM-5EGKQ	Skin	11.95
GTEX-12584-0226-SM-5EQL5	Adipose	4.973
GTEX-12584-0526-SM-5FQTS	Muscle	2.705
GTEX-12584-0726-SM-5FQTK	Skin	9.688
GTEX-12584-0926-SM-5FQTN	Heart	0.9053
GTEX-12584-1426-SM-5EGJ9	Lung	4.868
GTEX-12584-2126-SM-5FQUM	Adipose	3.24
GTEX-12584-3126-SM-5EGKR	Pituitary	5.546
GTEX-12696-0005-SM-5LZYS	Blood/Immune	5.965
GTEX-12696-0126-SM-5EQ4L	Skin	13.3
GTEX-12696-0226-SM-5EGL3	Testis	1.539
GTEX-12696-0826-SM-5EGGE	Liver	0.9367
GTEX-12696-0926-SM-5FQTV	Kidney	3.084
GTEX-12696-1026-SM-5FQUV	Lung	6.149
GTEX-12696-1126-SM-5FQTI	Heart	1.129
GTEX-12696-1826-SM-5EGJS	Adipose	2.807
GTEX-12696-1926-SM-5EGJT	Large_intestine	5.917
GTEX-12696-2426-SM-5EQ6H	Skin	15.7
GTEX-12696-2526-SM-5EQLN	Adipose	4.899
GTEX-12696-2826-SM-5FQTY	Muscle	2.256
GTEX-12696-3126-SM-5FQUX	Pituitary	5.098
GTEX-1269C-0005-SM-5N9CJ	Blood/Immune	0.7643
GTEX-1269C-0126-SM-5EQ5L	Skin	18
GTEX-1269C-0626-SM-5FQSS	Liver	0.8272
GTEX-1269C-0826-SM-5N9EM	Heart	0.4857
GTEX-1269C-0926-SM-5FQSR	Lung	3.286
GTEX-1269C-1826-SM-5N9E1	Ovary	4.962
GTEX-1269C-2426-SM-5FQSN	Mammary	6.05
GTEX-1269C-2526-SM-5EGJ3	Skin	14.33
GTEX-1269C-2626-SM-5EQ5C	Muscle	1.66
GTEX-1269C-2726-SM-5EGJ4	Adipose	6.053
GTEX-1269C-3226-SM-5EGKT	Pituitary	4.685
GTEX-12BJ1-0006-SM-5SIB5	Blood/Immune	4.08
GTEX-12BJ1-0226-SM-5LUA2	Heart	1.124
GTEX-12BJ1-0826-SM-5EQ5P	Adipose	2.512
GTEX-12BJ1-0926-SM-5EQ62	Skin	6.745
GTEX-12BJ1-1026-SM-5EGJA	Lung	5.811
GTEX-12BJ1-1326-SM-5BC5P	Testis	3.799
GTEX-12BJ1-1826-SM-5HL9N	Mammary	3.295
GTEX-12BJ1-1926-SM-5HL9Z	Small_intestine	4.475
GTEX-12BJ1-2026-SM-5FQUH	Large_intestine	4.388
GTEX-12BJ1-2126-SM-5BC5O	Large_intestine	3.12
GTEX-12BJ1-2526-SM-5FQUE	Muscle	1.903
GTEX-12C56-0006-SM-5N9E9	Blood/Immune	1.578
GTEX-12C56-0626-SM-5EGGC	Large_intestine	2.761
GTEX-12C56-0826-SM-5EGJ5	Adipose	2.397
GTEX-12C56-1426-SM-5FQSW	Testis	1.461
GTEX-12C56-1526-SM-5FQUQ	Skin	16.95
GTEX-12C56-1626-SM-5FQUO	Adipose	2.705
GTEX-12C56-1726-SM-5EQ61	Skin	17.79
GTEX-12C56-1926-SM-5FQUG	Muscle	1.472
GTEX-12KS4-0005-SM-5SI94	Blood/Immune	3.23
GTEX-12KS4-0126-SM-5Q5A5	Mammary	3.621
GTEX-12KS4-0326-SM-5EQ41	Skin	20.43
GTEX-12KS4-0426-SM-5EQMC	Adipose	5.86
GTEX-12KS4-0726-SM-5FQSX	Lung	5.566
GTEX-12KS4-0826-SM-5BC5R	Muscle	1.749
GTEX-12KS4-1326-SM-5LUB3	Liver	1.21
GTEX-12KS4-1526-SM-5EQ6E	Adipose	4.948
GTEX-12KS4-2126-SM-5FQUT	Skin	15.77
GTEX-12KS4-2326-SM-5EGJB	Large_intestine	4.81
GTEX-12KS4-2426-SM-5LU8P	Large_intestine	4.779
GTEX-12WSA-0011-R10b-SM-5P9ET	Brain	0.922
GTEX-12WSA-0011-R2a-SM-57WDK	Brain	1.159
GTEX-12WSA-0011-R4a-SM-57WB7	Brain	0.6837
GTEX-12WSA-0011-R5b-SM-5GU5I	Brain	1.371
GTEX-12WSA-0011-R7b-SM-5GU5U	Brain	0.9668
GTEX-12WSA-0011-R8a-SM-5P9EX	Brain	0.7932
GTEX-12WSA-0226-SM-5BC5V	Skin	14.21
GTEX-12WSA-0326-SM-5BC6I	Adipose	6.872
GTEX-12WSA-0426-SM-5EQ5X	Skin	9.825
GTEX-12WSA-0726-SM-5FQU2	Muscle	2.812
GTEX-12WSA-1026-SM-5EGHN	Lung	5.054
GTEX-12WSA-1626-SM-5EGJV	Adipose	3.448
GTEX-12WSA-2926-SM-5EQ4D	Brain	0.8302
GTEX-12WSC-0005-SM-5MR3H	Blood/Immune	4.076
GTEX-12WSC-0011-R10a-SM-5GU57	Brain	0.692
GTEX-12WSC-0011-R3a-SM-5P9F1	Brain	0.5438
GTEX-12WSC-0011-R5b-SM-5CVNS	Brain	1.229
GTEX-12WSC-0011-R6b-SM-5LU99	Brain	1.398
GTEX-12WSC-0011-R7b-SM-5LU9L	Brain	1.62
GTEX-12WSC-0126-SM-5EQ4P	Skin	20.38
GTEX-12WSC-0226-SM-5EQ52	Adipose	6.876
GTEX-12WSC-0326-SM-5EQ5E	Muscle	0.9551
GTEX-12WSC-1126-SM-5EQ4G	Heart	1.637
GTEX-12WSC-1726-SM-5GCN3	Adipose	5.271
GTEX-12WSC-2826-SM-5BC5Y	Skin	16.67
GTEX-12WSC-3026-SM-5GCNF	Brain	0.5406
GTEX-12WSC-3126-SM-5GCNB	Pituitary	6.378
GTEX-12WSD-0005-SM-5N9FZ	Blood/Immune	3.924
GTEX-12WSD-0011-R1b-SM-5LZVY	Brain	0.9545
GTEX-12WSD-0011-R2a-SM-5LZWB	Brain	0.5439
GTEX-12WSD-0011-R3b-SM-5LZWN	Brain	0.4696
GTEX-12WSD-0011-R4b-SM-5LZUA	Brain	1.008
GTEX-12WSD-0011-R5b-SM-5CVNG	Brain	0.9617
GTEX-12WSD-0011-R6b-SM-5P9JU	Brain	3.056
GTEX-12WSD-0011-R7b-SM-5PNWE	Brain	1.06
GTEX-12WSD-0126-SM-59HKN	Skin	10.57
GTEX-12WSD-0226-SM-59HKO	Adipose	6.546
GTEX-12WSD-0526-SM-5EQ6F	Muscle	1.017
GTEX-12WSD-0626-SM-5GCMW	Skin	14.18
GTEX-12WSD-0826-SM-5GCNE	Lung	6.957
GTEX-12WSD-1126-SM-5EGJD	Heart	1.235
GTEX-12WSD-1426-SM-5GCN9	Liver	0.9434
GTEX-12WSD-2626-SM-5EGJE	Large_intestine	4.931
GTEX-12WSD-2726-SM-59HLR	Ovary	4.918
GTEX-12WSD-2826-SM-59HKT	Uterus	8.199
GTEX-12WSD-3126-SM-5HL7P	Brain	0.8659
GTEX-12WSD-3226-SM-5HL9G	Pituitary	5.489
GTEX-12WSE-0005-SM-5NQAE	Blood/Immune	1.441
GTEX-12WSE-0011-R10b-SM-5P9JV	Brain	1.133
GTEX-12WSE-0011-R1b-SM-5GU4V	Brain	1.069
GTEX-12WSE-0011-R6b-SM-5LZV5	Brain	1.223
GTEX-12WSE-0011-R7a-SM-5PNWF	Brain	0.4042
GTEX-12WSE-0526-SM-793B2	Skin	13.57
GTEX-12WSE-0826-SM-5S2VL	Lung	7.675
GTEX-12WSE-3126-SM-5YY9F	Pituitary	7.886
GTEX-12WSF-0005-SM-5NQAQ	Blood/Immune	1.762
GTEX-12WSF-0011-R10a-SM-5LZVH	Brain	0.8073
GTEX-12WSF-0011-R1a-SM-5DUVI	Brain	0.9924
GTEX-12WSF-0011-R2a-SM-5DUVU	Brain	0.7792
GTEX-12WSF-0011-R3a-SM-5DUW7	Brain	0.6699
GTEX-12WSF-0011-R4b-SM-5HL88	Brain	1.006
GTEX-12WSF-0011-R5a-SM-5HL8K	Brain	1.368
GTEX-12WSF-0011-R6b-SM-5HL8W	Brain	0.7213
GTEX-12WSF-0011-R7b-SM-5HL99	Brain	0.6003
GTEX-12WSF-0926-SM-6PALU	Muscle	0.8328
GTEX-12WSF-1526-SM-6PAN6	Adipose	4.437
GTEX-12WSF-1626-SM-7KUG5	Skin	8.684
GTEX-12WSF-3026-SM-6LPIU	Pituitary	3.789
GTEX-12WSF-3126-SM-6M478	Brain	0.6393
GTEX-12WSG-0005-SM-5NQA2	Blood/Immune	1.421
GTEX-12WSG-0426-SM-5FQSE	Adipose	5.63
GTEX-12WSG-0526-SM-5FQTH	Heart	0.7162
GTEX-12WSG-0626-SM-5FQTQ	Liver	1.551
GTEX-12WSG-0826-SM-5EQ5A	Kidney	2.876
GTEX-12WSG-1426-SM-5FQUK	Ovary	4.85
GTEX-12WSG-2126-SM-5EGJ7	Uterus	6.023
GTEX-12WSG-2426-SM-5EQLZ	Large_intestine	5.581
GTEX-12WSG-2826-SM-E9J4H	Skin	17.84
GTEX-12WSG-5004-SM-7EPG9	Lung	4.821
GTEX-12WSG-5016-SM-7SB84	Muscle	0.9836
GTEX-12WSH-0005-SM-5NQ9P	Blood/Immune	3.358
GTEX-12WSH-0011-R10a-SM-5LZUS	Brain	1.098
GTEX-12WSH-0011-R1a-SM-5GU5V	Brain	0.8867
GTEX-12WSH-0011-R2a-SM-5GU68	Brain	0.7606
GTEX-12WSH-0011-R4a-SM-5GU6K	Brain	0.8715
GTEX-12WSH-0011-R5b-SM-5P9F3	Brain	0.5332
GTEX-12WSH-0011-R6b-SM-5P9F4	Brain	1.057
GTEX-12WSH-0126-SM-5GCO3	Lung	3.205
GTEX-12WSH-0326-SM-5GCNH	Testis	1.011
GTEX-12WSH-1526-SM-5BC5W	Skin	11.75
GTEX-12WSH-2526-SM-5CVNH	Muscle	1.151
GTEX-12WSH-2926-SM-5GCMR	Pituitary	4.471
GTEX-12WSH-3026-SM-5CVNI	Brain	0.7312
GTEX-12WSI-0005-SM-5O99K	Blood/Immune	1.001
GTEX-12WSI-0011-R7b-SM-5GU78	Brain	0.8808
GTEX-12WSI-0226-SM-5GCNA	Liver	0.7782
GTEX-12WSI-0826-SM-5EGKD	Lung	6.032
GTEX-12WSI-1526-SM-5GCNM	Adipose	5.011
GTEX-12WSI-2126-SM-5GCMV	Testis	1.753
GTEX-12WSJ-0005-SM-5LU8S	Blood/Immune	7.327
GTEX-12WSJ-0226-SM-5GCP7	Lung	4.951
GTEX-12WSJ-1126-SM-5LZVJ	Skin	6.024
GTEX-12WSJ-1226-SM-5LU91	Ovary	3.554
GTEX-12WSJ-1426-SM-5GCON	Large_intestine	3.904
GTEX-12WSJ-1526-SM-5GCNI	Large_intestine	4.774
GTEX-12WSJ-1726-SM-5LZVV	Muscle	1.574
GTEX-12WSJ-1826-SM-5GCNY	Skin	13.62
GTEX-12WSK-0006-SM-5NQA1	Blood/Immune	1.508
GTEX-12WSK-0626-SM-5LZUJ	Heart	1.861
GTEX-12WSK-0826-SM-5CVNP	Lung	7.442
GTEX-12WSK-1026-SM-5CVNR	Adipose	3.272
GTEX-12WSK-1526-SM-5CVNO	Small_intestine	3.965
GTEX-12WSK-1926-SM-5LZVK	Ovary	5.66
GTEX-12WSK-2026-SM-5CVNB	Uterus	4.058
GTEX-12WSK-2126-SM-5CVNC	Skin	13.08
GTEX-12WSK-2226-SM-5GCO5	Mammary	5.182
GTEX-12WSK-2326-SM-5GCOH	Skin	14.47
GTEX-12WSL-0005-SM-5NQAD	Blood/Immune	2.57
GTEX-12WSL-0226-SM-5CVMJ	Liver	0.9437
GTEX-12WSL-1026-SM-5CVNJ	Lung	7.277
GTEX-12WSL-1126-SM-5CVNK	Adipose	4.751
GTEX-12WSL-1626-SM-5GCMU	Large_intestine	5.15
GTEX-12WSL-1826-SM-5LZW9	Large_intestine	3.71
GTEX-12WSL-2026-SM-5GCML	Skin	9.212
GTEX-12WSL-2326-SM-5DUXQ	Testis	1.222
GTEX-12WSL-2426-SM-5GCN7	Adipose	4.082
GTEX-12WSL-2526-SM-5GCNJ	Skin	10.31
GTEX-12WSL-2726-SM-5CVNL	Muscle	2.699
GTEX-12WSM-0005-SM-5NQB3	Blood/Immune	1.306
GTEX-12WSM-0011-R10a-SM-5DUWV	Brain	0.9472
GTEX-12WSM-0011-R1a-SM-5LZW6	Brain	0.9973
GTEX-12WSM-0011-R3b-SM-5LZWI	Brain	0.6241
GTEX-12WSM-0011-R5a-SM-5EQ4Y	Brain	1.009
GTEX-12WSM-0011-R6b-SM-5EQ6N	Brain	0.8298
GTEX-12WSM-0011-R7b-SM-5EGLD	Brain	0.6068
GTEX-12WSM-0011-R8a-SM-5DUWJ	Brain	1.498
GTEX-12WSM-0226-SM-5LZV6	Adipose	4.445
GTEX-12WSM-0326-SM-5LZVI	Muscle	0.9295
GTEX-12WSM-0626-SM-5GCOK	Adipose	3.902
GTEX-12WSM-0726-SM-5GCOW	Liver	0.6506
GTEX-12WSM-1326-SM-5GCP9	Testis	4.06
GTEX-12WSM-1426-SM-5GCPA	Large_intestine	2.437
GTEX-12WSM-1726-SM-5BC6J	Mammary	3.749
GTEX-12WSM-1926-SM-5BC65	Skin	19.3
GTEX-12WSM-2226-SM-5DUVS	Pituitary	5.956
GTEX-12WSN-0006-SM-5NQAP	Blood/Immune	9.151
GTEX-12WSN-1326-SM-5GCNT	Mammary	3.13
GTEX-12WSN-2526-SM-5LZU8	Muscle	1.489
GTEX-12WSN-5001-SM-7DHMK	Heart	1.079
GTEX-12WSN-5004-SM-793CE	Lung	5.26
GTEX-12WSN-5019-SM-79OM6	Skin	14.84
GTEX-12ZZW-0005-SM-5O9BY	Blood/Immune	0.8103
GTEX-12ZZW-0011-R10b-SM-5HL9X	Brain	0.5201
GTEX-12ZZW-0011-R3a-SM-5DUWW	Brain	0.4984
GTEX-12ZZW-0011-R4a-SM-5DUX9	Brain	0.7894
GTEX-12ZZW-0011-R5a-SM-5DUVN	Brain	0.9708
GTEX-12ZZW-0011-R6a-SM-5DUVZ	Brain	0.4946
GTEX-12ZZW-0011-R7a-SM-5DUWC	Brain	0.5868
GTEX-12ZZW-0926-SM-5LZUD	Lung	6.899
GTEX-12ZZW-1026-SM-5GCMM	Heart	1.292
GTEX-12ZZW-2326-SM-5DUW2	Adipose	6.64
GTEX-12ZZW-2426-SM-5DUWE	Large_intestine	4.24
GTEX-12ZZW-2926-SM-5LZUP	Brain	0.7131
GTEX-12ZZW-3026-SM-5LZW7	Pituitary	3.644
GTEX-12ZZX-0005-SM-5O9A9	Blood/Immune	2.52
GTEX-12ZZX-0011-R10b-SM-5DUWK	Brain	1.199
GTEX-12ZZX-0011-R1a-SM-5EQ6B	Brain	1.436
GTEX-12ZZX-0011-R2a-SM-5EGLG	Brain	1.549
GTEX-12ZZX-0011-R3b-SM-5EGLH	Brain	0.9144
GTEX-12ZZX-0011-R5a-SM-5HL89	Brain	0.6111
GTEX-12ZZX-0011-R6a-SM-5HL8L	Brain	1.332
GTEX-12ZZX-0011-R7b-SM-5DUVV	Brain	1.042
GTEX-12ZZX-0011-R8a-SM-5DUW8	Brain	2.199
GTEX-12ZZX-0126-SM-5EGK9	Skin	15.21
GTEX-12ZZX-0226-SM-5DUXU	Adipose	5.543
GTEX-12ZZX-0326-SM-5DUVH	Muscle	1.708
GTEX-12ZZX-1126-SM-5EGKB	Mammary	7.076
GTEX-12ZZX-1726-SM-5BC63	Adipose	7.147
GTEX-12ZZX-2026-SM-5LZV9	Ovary	3.702
GTEX-12ZZX-2126-SM-5LZVL	Uterus	5.522
GTEX-12ZZX-2426-SM-5GCOE	Skin	12.53
GTEX-12ZZX-2726-SM-5N9FT	Large_intestine	3.019
GTEX-12ZZX-2926-SM-5GCOQ	Brain	0.9247
GTEX-12ZZX-3026-SM-5GCP3	Pituitary	6.267
GTEX-12ZZY-0011-R10b-SM-5HL7W	Brain	0.6486
GTEX-12ZZY-0011-R5a-SM-5EGL9	Brain	1.251
GTEX-12ZZY-0011-R6b-SM-5EGLA	Brain	1.204
GTEX-12ZZY-0011-R7a-SM-5EGLB	Brain	1.776
GTEX-12ZZY-0126-SM-5LZV2	Testis	1.265
GTEX-12ZZY-0226-SM-5LZVE	Skin	16.83
GTEX-12ZZY-0326-SM-5LZVQ	Adipose	5.148
GTEX-12ZZY-0626-SM-5EQ5T	Muscle	1.026
GTEX-12ZZY-0726-SM-5EQ66	Skin	14.85
GTEX-12ZZY-0926-SM-5EQ6I	Lung	10.69
GTEX-12ZZY-1126-SM-5DUWQ	Heart	0.4561
GTEX-12ZZY-2726-SM-5EQ45	Large_intestine	4.342
GTEX-12ZZY-3026-SM-5GCOU	Brain	1.107
GTEX-12ZZY-3126-SM-5DUX3	Pituitary	4.143
GTEX-12ZZZ-0011-R10a-SM-5P9HC	Brain	0.7722
GTEX-12ZZZ-0011-R3b-SM-5DUXK	Brain	0.7444
GTEX-12ZZZ-0011-R4b-SM-5DUV7	Brain	0.5622
GTEX-12ZZZ-0011-R5a-SM-5EQ4M	Brain	1.85
GTEX-12ZZZ-0011-R6b-SM-5EQ5B	Brain	0.924
GTEX-12ZZZ-0011-R7b-SM-5EGLE	Brain	1.161
GTEX-12ZZZ-0226-SM-59HKU	Muscle	0.9553
GTEX-12ZZZ-0526-SM-5DUX6	Adipose	5.325
GTEX-12ZZZ-0626-SM-5DUXI	Skin	14.21
GTEX-12ZZZ-0726-SM-5GCNZ	Skin	15.97
GTEX-12ZZZ-1326-SM-59HKW	Liver	0.3555
GTEX-12ZZZ-1726-SM-59HK5	Heart	0.6937
GTEX-12ZZZ-2426-SM-5GCNN	Large_intestine	4.377
GTEX-12ZZZ-3026-SM-5BC67	Brain	1.106
GTEX-13111-0005-SM-5NQ7Z	Blood/Immune	2.325
GTEX-13111-0426-SM-5DUXR	Lung	4.981
GTEX-13111-0626-SM-5LZVR	Adipose	2.612
GTEX-13111-0726-SM-5DUVE	Large_intestine	1.886
GTEX-13111-1426-SM-5DUW3	Small_intestine	3.389
GTEX-13111-1526-SM-5EGJX	Testis	1.78
GTEX-13111-1626-SM-5EGJY	Skin	16.37
GTEX-13111-1726-SM-5EGJZ	Adipose	4.791
GTEX-13111-1926-SM-5GCOL	Large_intestine	6.19
GTEX-13111-2226-SM-5LZUE	Muscle	1.251
GTEX-13112-0011-R1b-SM-5HL7K	Brain	0.6936
GTEX-13112-0011-R3b-SM-5HL9L	Brain	0.5409
GTEX-13112-0011-R4b-SM-5DUXL	Brain	0.7558
GTEX-13112-0011-R5b-SM-5DUV8	Brain	0.9995
GTEX-13112-0011-R6b-SM-5DUVK	Brain	1.036
GTEX-13112-0011-R7b-SM-5DUVW	Brain	1.273
GTEX-13112-0011-R8b-SM-664OV	Brain	0.8897
GTEX-13112-0126-SM-5P9IU	Skin	9.377
GTEX-13112-0226-SM-5P9IV	Testis	0.8847
GTEX-13112-0426-SM-5PNVC	Heart	1.316
GTEX-13112-1126-SM-5GCMY	Adipose	3.307
GTEX-13112-1426-SM-5EGH8	Liver	0.5958
GTEX-13112-2126-SM-5GCO4	Kidney	2.448
GTEX-13112-2626-SM-5BC66	Muscle	0.8703
GTEX-13112-2726-SM-5DUW5	Adipose	4.957
GTEX-13112-2826-SM-5DUWH	Skin	15.54
GTEX-13112-3126-SM-5IFGP	Pituitary	7.311
GTEX-13113-0006-SM-5NQ7X	Blood/Immune	1.026
GTEX-13113-1126-SM-5LZU9	Adipose	3.132
GTEX-13113-1226-SM-5EGHT	Small_intestine	3.079
GTEX-13113-1326-SM-5GCOI	Liver	0.8253
GTEX-13113-1426-SM-5EGHU	Large_intestine	3.218
GTEX-13113-1626-SM-5EQ4I	Skin	13.16
GTEX-13113-1826-SM-5LZW4	Adipose	4.883
GTEX-13113-5004-SM-79ONL	Lung	5.696
GTEX-13113-5013-SM-7SB7G	Mammary	4.872
GTEX-13113-5016-SM-7EPIP	Skin	9.893
GTEX-13113-5019-SM-7EPH2	Muscle	1.722
GTEX-1313W-0006-SM-5O9B1	Blood/Immune	1.387
GTEX-1313W-0011-R10b-SM-5DUXA	Brain	0.596
GTEX-1313W-0011-R1b-SM-5EQ4A	Brain	1.154
GTEX-1313W-0011-R2a-SM-5EGLF	Brain	2.362
GTEX-1313W-0011-R3a-SM-5EGLI	Brain	0.713
GTEX-1313W-0011-R4b-SM-5KLZV	Brain	0.6135
GTEX-1313W-0011-R5b-SM-5L3EP	Brain	0.9388
GTEX-1313W-0011-R6a-SM-5K7XO	Brain	2.057
GTEX-1313W-0011-R7b-SM-5DUWL	Brain	0.9961
GTEX-1313W-0011-R8a-SM-5DUVM	Brain	1.413
GTEX-1313W-0126-SM-5LZUN	Skin	12.55
GTEX-1313W-0226-SM-5LZV7	Adipose	5.5
GTEX-1313W-0526-SM-5P9FZ	Muscle	1.166
GTEX-1313W-0626-SM-5EQ4H	Skin	11.77
GTEX-1313W-0826-SM-5EQ4T	Mammary	7.204
GTEX-1313W-0926-SM-5EQ56	Lung	9.263
GTEX-1313W-1426-SM-5KLZU	Heart	0.7311
GTEX-1313W-1626-SM-5J1OE	Adipose	4.819
GTEX-1313W-2726-SM-5P9IX	Ovary	4.219
GTEX-1313W-2826-SM-5P9G1	Uterus	6.143
GTEX-1313W-3126-SM-5LZUI	Brain	0.7196
GTEX-1313W-3226-SM-5LZUU	Pituitary	5.007
GTEX-1314G-0005-SM-5NQ9O	Blood/Immune	1.305
GTEX-1314G-0126-SM-5LZUL	Heart	0.7225
GTEX-1314G-1226-SM-5BC6D	Mammary	9.411
GTEX-1314G-1326-SM-5BC6E	Skin	18.29
GTEX-1314G-1526-SM-5EGK2	Skin	15.5
GTEX-1314G-1626-SM-5EQ67	Adipose	6.011
GTEX-1314G-1726-SM-5LZUX	Muscle	1.026
GTEX-131XE-0006-SM-5P9F9	Blood/Immune	0.552
GTEX-131XE-0326-SM-5LZVO	Liver	1.418
GTEX-131XE-0426-SM-5IJF4	Testis	1.225
GTEX-131XE-0626-SM-5HL98	Heart	0.7697
GTEX-131XE-0726-SM-5HL9K	Lung	5.332
GTEX-131XE-0826-SM-5HL9W	Large_intestine	2.507
GTEX-131XE-0926-SM-5HL7J	Small_intestine	3.127
GTEX-131XE-1026-SM-5EGKE	Large_intestine	3.278
GTEX-131XE-2026-SM-5LZW1	Adipose	4.31
GTEX-131XE-2326-SM-5PNZ2	Skin	15.21
GTEX-131XE-2426-SM-5EQ5V	Adipose	5.316
GTEX-131XE-2726-SM-5P9G7	Muscle	1.264
GTEX-131XF-0006-SM-5P9HK	Blood/Immune	0.1798
GTEX-131XF-0726-SM-5GIE5	Adipose	3.794
GTEX-131XF-1026-SM-5BC6A	Lung	5.796
GTEX-131XF-1326-SM-5GCMQ	Small_intestine	2.256
GTEX-131XF-2226-SM-5EQKG	Adipose	6.233
GTEX-131XF-2326-SM-5BC6B	Muscle	2.782
GTEX-131XF-2626-SM-5EQ6K	Skin	13.79
GTEX-131XF-5001-SM-7DHLY	Heart	1.338
GTEX-131XF-5016-SM-7MGWE	Skin	8.801
GTEX-131XG-0006-SM-5O9CE	Blood/Immune	3.898
GTEX-131XG-0126-SM-5K7UJ	Adipose	3.719
GTEX-131XG-0326-SM-5L3DX	Skin	9.911
GTEX-131XG-0626-SM-5GCMP	Heart	2.035
GTEX-131XG-1526-SM-5GCNQ	Large_intestine	8.086
GTEX-131XG-1726-SM-5LZUR	Small_intestine	5.021
GTEX-131XG-1826-SM-5LZV4	Large_intestine	2.084
GTEX-131XG-1926-SM-5LZVG	Ovary	7.2
GTEX-131XG-2026-SM-5GCN5	Uterus	7.351
GTEX-131XG-2326-SM-5HL8F	Muscle	2.246
GTEX-131XG-2626-SM-5KM17	Skin	9.492
GTEX-131XH-0006-SM-5O98V	Blood/Immune	0.678
GTEX-131XH-0011-R10a-SM-5EGLJ	Brain	0.9798
GTEX-131XH-0011-R1a-SM-5DUWA	Brain	1.478
GTEX-131XH-0011-R2b-SM-5DUVY	Brain	1.518
GTEX-131XH-0011-R3b-SM-5DUWM	Brain	0.8091
GTEX-131XH-0011-R4b-SM-5DUWB	Brain	1.564
GTEX-131XH-0011-R6a-SM-5KM2G	Brain	2.67
GTEX-131XH-0011-R8a-SM-5EGLL	Brain	1.639
GTEX-131XH-0126-SM-5LZUY	Skin	7.58
GTEX-131XH-0226-SM-5LZVB	Heart	0.5043
GTEX-131XH-0426-SM-5DUWU	Lung	5.568
GTEX-131XH-0626-SM-5LZWH	Liver	0.4607
GTEX-131XH-0826-SM-5GCN8	Adipose	4.271
GTEX-131XH-2226-SM-5DUXJ	Skin	13.18
GTEX-131XH-2726-SM-5GCO2	Muscle	1.149
GTEX-131XW-0006-SM-5O9AO	Blood/Immune	1.833
GTEX-131XW-0011-R10a-SM-5DUVA	Brain	0.3513
GTEX-131XW-0011-R6b-SM-5K7XY	Brain	0.4476
GTEX-131XW-0011-R8a-SM-5DUWY	Brain	0.5416
GTEX-131XW-0326-SM-5KM1J	Muscle	1.333
GTEX-131XW-0426-SM-5LZWP	Skin	12.72
GTEX-131XW-0526-SM-5PNXZ	Adipose	5.328
GTEX-131XW-0626-SM-5PNVD	Skin	16.9
GTEX-131XW-0726-SM-5EGK3	Mammary	5.688
GTEX-131XW-1126-SM-5EGK4	Lung	6.944
GTEX-131XW-3126-SM-5LZUC	Brain	0.5826
GTEX-131XW-3226-SM-5LZUO	Pituitary	3.646
GTEX-131YS-0005-SM-5NQAS	Blood/Immune	1.704
GTEX-131YS-0011-R10b-SM-5EQ5N	Brain	1.22
GTEX-131YS-0011-R1a-SM-5DUXC	Brain	0.7714
GTEX-131YS-0011-R3b-SM-5DUXB	Brain	0.642
GTEX-131YS-0011-R4a-SM-5DUVL	Brain	1.1
GTEX-131YS-0011-R5b-SM-5K7YB	Brain	2.002
GTEX-131YS-0011-R7a-SM-5IJDA	Brain	1.612
GTEX-131YS-0126-SM-5KM1M	Skin	14.9
GTEX-131YS-0226-SM-5IJEH	Adipose	5.617
GTEX-131YS-0526-SM-5EGKJ	Muscle	1.304
GTEX-131YS-0626-SM-5EGKL	Mammary	5.544
GTEX-131YS-0926-SM-5IJB9	Lung	11.53
GTEX-131YS-1626-SM-5HL6C	Liver	0.8435
GTEX-131YS-1726-SM-5HL7G	Adipose	3.703
GTEX-131YS-2226-SM-5P9G8	Ovary	5.497
GTEX-131YS-2326-SM-5IJFJ	Uterus	5.61
GTEX-131YS-2826-SM-5EQ47	Skin	12.73
GTEX-131YS-2926-SM-5EGKI	Large_intestine	4.054
GTEX-131YS-3126-SM-5KLYT	Brain	0.7563
GTEX-131YS-3226-SM-5IFGV	Pituitary	6.561
GTEX-132AR-0006-SM-5NQ7N	Blood/Immune	7.112
GTEX-132AR-0226-SM-5IJBE	Adipose	4.889
GTEX-132AR-0326-SM-5KM2C	Skin	5.566
GTEX-132AR-0426-SM-5IFH8	Liver	1.687
GTEX-132AR-0526-SM-5J2MJ	Adipose	4.262
GTEX-132AR-0826-SM-5EGK6	Mammary	3.297
GTEX-132AR-1026-SM-5PNVL	Muscle	3.021
GTEX-132AR-1426-SM-5IFF1	Ovary	5.962
GTEX-132AR-1526-SM-5KM1L	Uterus	3.771
GTEX-132AR-2026-SM-5IJG4	Heart	0.6171
GTEX-132AR-2726-SM-5PNVN	Large_intestine	2.451
GTEX-132AR-2826-SM-5IJFV	Large_intestine	3.682
GTEX-132NY-0005-SM-5O9AC	Blood/Immune	2.608
GTEX-132NY-0326-SM-5IJBL	Skin	8.46
GTEX-132NY-0726-SM-5KLZM	Muscle	1.008
GTEX-132NY-0826-SM-5K7Y7	Mammary	5.212
GTEX-132NY-0926-SM-5P9G3	Liver	0.8838
GTEX-132NY-1126-SM-5PNVE	Adipose	4.111
GTEX-132NY-1226-SM-5PNVF	Lung	4.485
GTEX-132NY-1726-SM-5EGKK	Heart	0.8709
GTEX-132NY-2726-SM-5PNY2	Large_intestine	3.757
GTEX-132Q8-0006-SM-5NQA4	Blood/Immune	1.129
GTEX-132Q8-0011-R10b-SM-5DUWZ	Brain	0.9875
GTEX-132Q8-0011-R1a-SM-5EGLK	Brain	1.275
GTEX-132Q8-0011-R2b-SM-5EQ5Z	Brain	2.359
GTEX-132Q8-0011-R5a-SM-5IJDM	Brain	1.536
GTEX-132Q8-0011-R6a-SM-5K7YN	Brain	1.702
GTEX-132Q8-0011-R7b-SM-5N9F1	Brain	0.9952
GTEX-132Q8-0011-R8b-SM-5DUWX	Brain	0.723
GTEX-132Q8-0626-SM-5L3F3	Muscle	1.566
GTEX-132Q8-1426-SM-5EGK7	Mammary	6.615
GTEX-132Q8-1726-SM-5EGK8	Adipose	4.58
GTEX-132Q8-3026-SM-5PNVG	Brain	1.345
GTEX-132QS-0005-SM-5LZXK	Blood/Immune	4.729
GTEX-132QS-0426-SM-5KLZ6	Heart	1.649
GTEX-132QS-0726-SM-5IJE9	Lung	6.957
GTEX-132QS-0826-SM-5K7WV	Adipose	2.272
GTEX-132QS-1226-SM-5P9GD	Testis	1.708
GTEX-132QS-2526-SM-62LFJ	Adipose	2.505
GTEX-1339X-0005-SM-5O9CQ	Blood/Immune	2.416
GTEX-1339X-0426-SM-5KLZY	Heart	1.164
GTEX-1339X-0626-SM-5IJER	Lung	5.736
GTEX-1339X-0726-SM-5L3FF	Adipose	2.884
GTEX-1339X-1626-SM-5IJDN	Large_intestine	4.198
GTEX-1339X-1726-SM-5P9J9	Large_intestine	3.626
GTEX-1339X-1926-SM-5PNVP	Testis	1.762
GTEX-1339X-2426-SM-5KLYU	Muscle	0.8785
GTEX-133LE-0526-SM-5N9EJ	Lung	5.602
GTEX-133LE-0926-SM-5P9J1	Adipose	2.725
GTEX-133LE-1226-SM-5IFGC	Ovary	5.104
GTEX-133LE-1426-SM-5IFH1	Small_intestine	2.751
GTEX-133LE-1526-SM-5IFEN	Large_intestine	3.965
GTEX-133LE-1726-SM-5K7VQ	Mammary	3.763
GTEX-133LE-1826-SM-5J1MV	Skin	15.02
GTEX-133LE-1926-SM-5N9FV	Adipose	3.956
GTEX-133LE-2026-SM-5K7WM	Muscle	1.963
GTEX-133LE-2326-SM-5K7W3	Skin	10.7
GTEX-1399Q-2326-SM-5KM2X	Skin	12.13
GTEX-1399Q-2426-SM-5J2MO	Muscle	1.338
GTEX-1399Q-2826-SM-5IJEZ	Testis	2.748
GTEX-1399R-0006-SM-5N9FR	Blood/Immune	1.809
GTEX-1399R-1226-SM-5P9GF	Liver	0.8963
GTEX-1399R-1326-SM-5PNYS	Skin	3.873
GTEX-1399R-1626-SM-5P9GG	Testis	2.771
GTEX-1399R-1926-SM-5K7X8	Heart	0.8341
GTEX-1399R-2026-SM-5K7WN	Small_intestine	2.147
GTEX-1399R-2126-SM-5K7WZ	Large_intestine	3.766
GTEX-1399R-2226-SM-5P9JB	Large_intestine	1.344
GTEX-1399R-2526-SM-5IFG2	Muscle	1.906
GTEX-1399R-2626-SM-5KLZ7	Adipose	6.634
GTEX-1399R-2726-SM-5IJBA	Skin	16.56
GTEX-1399S-0006-SM-5NQ7U	Blood/Immune	3.835
GTEX-1399S-0126-SM-5IJCF	Skin	9.719
GTEX-1399S-0526-SM-5IJG8	Kidney	3.139
GTEX-1399S-1026-SM-5KLZ9	Heart	1.069
GTEX-1399S-1426-SM-5PNYQ	Adipose	2.436
GTEX-1399S-1726-SM-5L3DI	Lung	6.812
GTEX-1399S-1926-SM-5J2M5	Large_intestine	1.955
GTEX-1399S-2026-SM-5KM4B	Small_intestine	3.495
GTEX-1399S-2126-SM-5J2MH	Ovary	6.228
GTEX-1399S-2226-SM-5IFEW	Uterus	8.139
GTEX-1399S-2726-SM-5KM22	Muscle	1.916
GTEX-1399T-0011-R1b-SM-5DUWN	Brain	0.3923
GTEX-1399T-0011-R2b-SM-5DUXM	Brain	1.756
GTEX-1399T-0011-R4b-SM-5DUVX	Brain	0.6934
GTEX-1399T-0011-R5b-SM-5IJDK	Brain	1.645
GTEX-1399T-0011-R6b-SM-5K7YL	Brain	1.892
GTEX-1399T-0011-R8b-SM-5IJD8	Brain	2.374
GTEX-1399T-0426-SM-5PNVJ	Heart	0.2658
GTEX-1399T-0826-SM-5IFES	Liver	1.38
GTEX-1399T-1326-SM-5PNVH	Adipose	8.145
GTEX-1399T-1526-SM-5P9J6	Testis	2.183
GTEX-1399T-2426-SM-5L3FJ	Muscle	0.9251
GTEX-1399T-2726-SM-5K7XK	Adipose	6.142
GTEX-1399T-2826-SM-5KLYZ	Skin	16.28
GTEX-1399T-2926-SM-5IFF8	Pituitary	5.386
GTEX-1399T-3026-SM-5KLZC	Brain	0.8405
GTEX-1399U-0005-SM-5NQ8K	Blood/Immune	4.102
GTEX-1399U-0526-SM-5K7YM	Heart	1.36
GTEX-1399U-0826-SM-5KM1P	Lung	4.98
GTEX-1399U-1126-SM-5L3DB	Skin	15.86
GTEX-1399U-1326-SM-5IJET	Uterus	5.482
GTEX-1399U-1726-SM-5P9J4	Ovary	6.169
GTEX-1399U-1826-SM-5PNZ1	Mammary	3.685
GTEX-1399U-1926-SM-5IFH7	Large_intestine	1.968
GTEX-1399U-2026-SM-9WPNN	Adipose	1.891
GTEX-1399U-2126-SM-5IFEZ	Small_intestine	5.124
GTEX-1399U-2226-SM-5KLZI	Large_intestine	2.772
GTEX-1399U-2326-SM-5K7WY	Skin	4.081
GTEX-1399U-2426-SM-5K7XB	Adipose	2.723
GTEX-1399U-2526-SM-5L3DL	Muscle	1.587
GTEX-139D8-0006-SM-5LZX8	Blood/Immune	1.994
GTEX-139D8-0226-SM-5KLZO	Skin	18.13
GTEX-139D8-0326-SM-5IJCJ	Adipose	7.194
GTEX-139D8-0726-SM-5P9GJ	Muscle	1.387
GTEX-139D8-1126-SM-5LU8W	Skin	14.01
GTEX-139D8-1626-SM-5IJFZ	Adipose	4.789
GTEX-139D8-2426-SM-5KM3A	Ovary	5.422
GTEX-139D8-2526-SM-5N9G3	Uterus	6.706
GTEX-139D8-2926-SM-5IJBM	Large_intestine	5.073
GTEX-139T4-0126-SM-5HL5G	Adipose	4.815
GTEX-139T4-0226-SM-5HL5S	Skin	7.855
GTEX-139T4-0326-SM-5K7XN	Muscle	2.398
GTEX-139T4-0826-SM-5N9GF	Pituitary	3.656
GTEX-139T6-0006-SM-5LU92	Blood/Immune	4.284
GTEX-139T6-0426-SM-5IJEM	Lung	6.012
GTEX-139T6-0526-SM-5IJC9	Adipose	2.286
GTEX-139T6-1026-SM-5IJGC	Small_intestine	3.071
GTEX-139T6-1226-SM-5IFFC	Testis	1.835
GTEX-139T6-1326-SM-5IFFO	Large_intestine	2.903
GTEX-139T6-1426-SM-5P9J7	Large_intestine	4.709
GTEX-139T6-1626-SM-5PNYZ	Mammary	4.084
GTEX-139T6-2026-SM-5IFFL	Muscle	1.891
GTEX-139T6-2126-SM-5KM37	Adipose	4.58
GTEX-139T8-0006-SM-5NQ6V	Blood/Immune	2.219
GTEX-139T8-0011-R1a-SM-5HL75	Brain	0.4669
GTEX-139T8-0011-R3b-SM-5HL4R	Brain	0.6658
GTEX-139T8-0011-R4a-SM-5HL54	Brain	0.5655
GTEX-139T8-0011-R5b-SM-5J1MO	Brain	0.6132
GTEX-139T8-0126-SM-5K7XZ	Skin	10.44
GTEX-139T8-0226-SM-5L3EA	Adipose	4.987
GTEX-139T8-0526-SM-5KLZL	Muscle	1.465
GTEX-139T8-0626-SM-5KLZX	Skin	13.26
GTEX-139T8-0826-SM-5L3DE	Mammary	4.804
GTEX-139T8-1026-SM-5J2MC	Brain	0.6823
GTEX-139TS-0005-SM-5NQC1	Blood/Immune	4.19
GTEX-139TS-0011-R10a-SM-5K7TU	Brain	0.5377
GTEX-139TS-0011-R2b-SM-5J1MX	Brain	1.503
GTEX-139TS-0011-R5b-SM-5J2MZ	Brain	0.9073
GTEX-139TS-0011-R6a-SM-5J2OB	Brain	0.3702
GTEX-139TS-0011-R7a-SM-5K7X7	Brain	0.1739
GTEX-139TS-0011-R8a-SM-5J1NP	Brain	1.017
GTEX-139TS-1426-SM-5IFJD	Liver	0.7614
GTEX-139TS-1726-SM-5IJG5	Testis	1.092
GTEX-139TS-1926-SM-5IJFO	Large_intestine	2.163
GTEX-139TS-2126-SM-5K7XC	Skin	9.381
GTEX-139TS-2226-SM-5J2N1	Large_intestine	3.471
GTEX-139TS-2626-SM-5J1MT	Muscle	0.8458
GTEX-139TS-2826-SM-5J1OO	Skin	12.83
GTEX-139TS-2926-SM-5KM1Z	Pituitary	4.044
GTEX-139TT-0006-SM-5O9CG	Blood/Immune	0.8108
GTEX-139TT-0011-R1a-SM-5LZVD	Brain	0.9204
GTEX-139TT-0011-R3b-SM-5K7VL	Brain	0.8152
GTEX-139TT-0011-R5b-SM-5K7W8	Brain	0.834
GTEX-139TT-0011-R6b-SM-5J2ON	Brain	1.085
GTEX-139TT-0011-R7b-SM-5J2MN	Brain	1.181
GTEX-139TT-0126-SM-5K7Y5	Skin	17.76
GTEX-139TT-0226-SM-5K7YH	Adipose	8.411
GTEX-139TT-0426-SM-5IJFA	Muscle	1.32
GTEX-139TT-0726-SM-5K7XW	Lung	8.95
GTEX-139TT-2126-SM-5LZWC	Skin	13.72
GTEX-139TT-2226-SM-5LZWO	Testis	1.693
GTEX-139TT-2726-SM-5IJFM	Pituitary	5.928
GTEX-139TU-0006-SM-5LZVN	Blood/Immune	4.289
GTEX-139TU-0011-R5b-SM-5L3E1	Brain	0.7475
GTEX-139TU-0126-SM-5K7WH	Skin	16.96
GTEX-139TU-0226-SM-5J1NM	Adipose	7.723
GTEX-139TU-0526-SM-5J2M8	Muscle	1.111
GTEX-139TU-0626-SM-5KM3X	Mammary	8.768
GTEX-139TU-0726-SM-5L3EK	Skin	12.79
GTEX-139TU-0826-SM-5IJFG	Liver	0.6797
GTEX-139TU-1426-SM-5LZY9	Adipose	7.047
GTEX-139UW-0005-SM-5NQ8U	Blood/Immune	1.196
GTEX-139UW-0226-SM-5K7WU	Lung	5.726
GTEX-139UW-0326-SM-5J1ML	Skin	14.13
GTEX-139UW-2326-SM-5KM1Y	Large_intestine	4.316
GTEX-139UW-2626-SM-5K7W1	Muscle	1.264
GTEX-139UW-2826-SM-5L3E7	Skin	12.24
GTEX-139YR-0226-SM-5IFEM	Liver	0.6314
GTEX-139YR-0326-SM-5J1MC	Adipose	4.075
GTEX-139YR-0826-SM-5LZXY	Heart	0.6981
GTEX-139YR-0926-SM-5LZYB	Lung	5.602
GTEX-139YR-1026-SM-5LZYN	Skin	11.3
GTEX-139YR-2126-SM-5KM11	Large_intestine	3.421
GTEX-139YR-2226-SM-5IFFW	Small_intestine	3.491
GTEX-139YR-2426-SM-5J1OB	Adipose	4.849
GTEX-139YR-2526-SM-5IJC6	Muscle	1.506
GTEX-13CF2-0006-SM-5O99L	Blood/Immune	0.9611
GTEX-13CF2-0011-R1a-SM-5LZY1	Brain	0.4858
GTEX-13CF2-0011-R2a-SM-5L3DC	Brain	0.577
GTEX-13CF2-0011-R3b-SM-5LZZ6	Brain	0.6776
GTEX-13CF2-0011-R5a-SM-5LZWS	Brain	0.4632
GTEX-13CF2-0011-R7b-SM-5K7UV	Brain	0.6776
GTEX-13CF2-0011-R8b-SM-5IJCX	Brain	2.222
GTEX-13CF2-0426-SM-5KM1H	Heart	0.4292
GTEX-13CF2-1826-SM-5N9GK	Large_intestine	3.657
GTEX-13CF2-2026-SM-5K7VI	Mammary	8.227
GTEX-13CF2-2526-SM-5LZYX	Skin	10.16
GTEX-13CF2-2626-SM-5LZZA	Adipose	6.576
GTEX-13CF2-2726-SM-5LZWW	Muscle	1.167
GTEX-13CF2-3226-SM-5IFF6	Pituitary	6.143
GTEX-13CF3-0006-SM-5N9ED	Blood/Immune	1.163
GTEX-13CF3-0426-SM-5IJEU	Lung	3.725
GTEX-13CF3-0726-SM-5J2MY	Heart	1.385
GTEX-13CF3-1126-SM-5LZXB	Adipose	2.758
GTEX-13CF3-1226-SM-5LZXN	Small_intestine	2.78
GTEX-13CF3-1326-SM-5LZXZ	Large_intestine	4.12
GTEX-13CF3-1426-SM-5K7YY	Large_intestine	5.749
GTEX-13CF3-1826-SM-5J1NK	Muscle	1.222
GTEX-13CF3-2126-SM-5IFJP	Mammary	2.577
GTEX-13CF3-2326-SM-5IFGL	Adipose	4.849
GTEX-13CF3-2426-SM-5IFGX	Skin	16.45
GTEX-13CIG-0006-SM-5P9HF	Blood/Immune	1.023
GTEX-13CIG-0011-R3b-SM-5K7XF	Brain	0.6454
GTEX-13CIG-0011-R5b-SM-5L3F2	Brain	0.8185
GTEX-13CIG-0011-R8b-SM-5LZX5	Brain	2.395
GTEX-13CZU-0005-SM-5LU8K	Blood/Immune	5.486
GTEX-13CZV-0011-R10b-SM-5LZYD	Brain	1.141
GTEX-13CZV-0011-R3a-SM-5KM27	Brain	0.4961
GTEX-13CZV-0011-R4b-SM-5J2NY	Brain	0.5708
GTEX-13CZV-0011-R5a-SM-5K7XA	Brain	1.061
GTEX-13CZV-0011-R7b-SM-5LZXH	Brain	0.8164
GTEX-13D11-0326-SM-5LZXX	Lung	5.385
GTEX-13D11-0526-SM-5LZYM	Adipose	4.366
GTEX-13D11-0626-SM-5LZYY	Large_intestine	3.796
GTEX-13D11-0726-SM-5LZZB	Small_intestine	2.803
GTEX-13D11-0826-SM-5KLZJ	Large_intestine	2.076
GTEX-13D11-0926-SM-5J2NC	Skin	15.6
GTEX-13D11-1026-SM-5IJFB	Mammary	4.034
GTEX-13D11-1126-SM-5KLYS	Ovary	4.13
GTEX-13D11-1226-SM-5IFGA	Uterus	6.491
GTEX-13D11-1726-SM-5IFGQ	Heart	1.456
GTEX-13D11-2326-SM-5IJCY	Adipose	4.126
GTEX-13D11-2426-SM-5KM1V	Skin	14.36
GTEX-13D11-2526-SM-5KM28	Muscle	1.641
GTEX-13FH7-0926-SM-5J2MR	Heart	1.086
GTEX-13FH7-1126-SM-5K7UG	Skin	7.484
GTEX-13FH7-1226-SM-5IJFK	Small_intestine	3.705
GTEX-13FH7-1526-SM-5J2N6	Large_intestine	3.805
GTEX-13FH7-1626-SM-5J2O9	Large_intestine	5.586
GTEX-13FH7-1726-SM-5IJE7	Lung	3.823
GTEX-13FH7-1926-SM-5J2OL	Adipose	2.94
GTEX-13FH7-2026-SM-E9J4I	Skin	14.4
GTEX-13FH7-2126-SM-5L3DJ	Muscle	1.781
GTEX-13FH7-2226-SM-5IJD4	Adipose	3.959
GTEX-13FHO-0011-R10b-SM-5J2MM	Brain	1.339
GTEX-13FHO-0011-R1b-SM-5KLZG	Brain	1.117
GTEX-13FHO-0011-R3b-SM-5K7YA	Brain	0.8509
GTEX-13FHO-0011-R5b-SM-5LZZ3	Brain	1.242
GTEX-13FHO-0011-R6b-SM-5LZX1	Brain	0.6637
GTEX-13FHO-0011-R7b-SM-5LZXD	Brain	0.6843
GTEX-13FHO-0226-SM-5IFGY	Skin	14
GTEX-13FHO-0326-SM-5IJBH	Adipose	5.702
GTEX-13FHO-0426-SM-5L3F5	Skin	16.16
GTEX-13FHO-0726-SM-5IJDG	Muscle	1.245
GTEX-13FHO-0826-SM-5L3E8	Mammary	5.691
GTEX-13FHO-1026-SM-5KM1Q	Lung	6.585
GTEX-13FHO-2026-SM-5J1OA	Adipose	5.138
GTEX-13FHO-2726-SM-5K7VG	Large_intestine	4.184
GTEX-13FHO-3026-SM-5J1O9	Brain	1.102
GTEX-13FHO-3126-SM-5IJF6	Pituitary	4.942
GTEX-13FHP-0011-R1b-SM-5K7XL	Brain	0.2797
GTEX-13FHP-0011-R5b-SM-5LZY2	Brain	0.683
GTEX-13FHP-0011-R6b-SM-5LZY6	Brain	0.6146
GTEX-13FHP-0011-R7b-SM-5LZYI	Brain	0.3922
GTEX-13FHP-0126-SM-5IJBG	Skin	14.23
GTEX-13FHP-0226-SM-5K7WD	Adipose	6.58
GTEX-13FHP-0526-SM-5K7UY	Muscle	1.133
GTEX-13FHP-0726-SM-5K7YI	Lung	8.226
GTEX-13FHP-1026-SM-5K7Y2	Heart	0.3282
GTEX-13FHP-2426-SM-5KLZ5	Large_intestine	4.895
GTEX-13FHP-2826-SM-5IJFW	Testis	0.7398
GTEX-13FHP-3026-SM-5IJBS	Brain	1.085
GTEX-13FHP-3126-SM-5KLYX	Pituitary	6.125
GTEX-13FLV-0011-R10b-SM-5LZZ2	Brain	0.9609
GTEX-13FLV-0011-R3b-SM-5LZYP	Brain	0.6326
GTEX-13FLV-0011-R4a-SM-5LZYU	Brain	0.949
GTEX-13FLV-0011-R5a-SM-5LZWT	Brain	1.097
GTEX-13FLV-0011-R6a-SM-5KLZ4	Brain	0.9307
GTEX-13FLV-0011-R7b-SM-5K7WW	Brain	1.247
GTEX-13FLV-0011-R8a-SM-5LZZE	Brain	1.46
GTEX-13FLV-0126-SM-5K7WT	Skin	17.67
GTEX-13FLV-0326-SM-5N9DJ	Liver	0.7478
GTEX-13FLV-0426-SM-5KLZA	Lung	5.743
GTEX-13FLV-0926-SM-5L3DZ	Heart	0.8918
GTEX-13FLW-0011-R10b-SM-5LZZF	Brain	1.276
GTEX-13FLW-0011-R1b-SM-5LZX2	Brain	0.5674
GTEX-13FLW-0011-R5a-SM-5LZX6	Brain	1.124
GTEX-13FLW-0011-R6b-SM-5L3EN	Brain	1.646
GTEX-13FLW-0011-R7b-SM-5L3EZ	Brain	1.119
GTEX-13FLW-0011-R8b-SM-5J1MZ	Brain	1.736
GTEX-13FLW-1426-SM-5K7YE	Brain	0.8697
GTEX-13FLW-2126-SM-5N9FD	Testis	0.7924
GTEX-13FTW-0005-SM-5LZVZ	Blood/Immune	4.118
GTEX-13FTW-0326-SM-5K7UW	Skin	15.14
GTEX-13FTW-0426-SM-5K7X2	Adipose	2.855
GTEX-13FTW-1026-SM-5L3E3	Heart	0.9902
GTEX-13FTW-1126-SM-5J2NV	Liver	0.9604
GTEX-13FTW-1326-SM-5LZZD	Testis	2.495
GTEX-13FTW-1426-SM-5LZWZ	Mammary	3.12
GTEX-13FTW-1826-SM-5IJEN	Large_intestine	2.364
GTEX-13FTW-2026-SM-5IJE2	Small_intestine	3.313
GTEX-13FTW-2126-SM-5K7YG	Large_intestine	3.299
GTEX-13FTW-2326-SM-5K7YS	Muscle	1.847
GTEX-13FTW-2526-SM-5IJC8	Adipose	5.175
GTEX-13FTW-2626-SM-5K7WL	Skin	12.64
GTEX-13FTX-0005-SM-5N9F6	Blood/Immune	4.429
GTEX-13FTX-0326-SM-5J2NG	Lung	5.356
GTEX-13FTX-0626-SM-5J2NS	Adipose	2.435
GTEX-13FTX-0926-SM-5IFF7	Ovary	6.141
GTEX-13FTX-1026-SM-5J2O5	Uterus	5.308
GTEX-13FTX-1126-SM-5N9EN	Mammary	2.951
GTEX-13FTX-1526-SM-5K7VJ	Skin	11.76
GTEX-13FTX-1826-SM-5J1NX	Skin	15.41
GTEX-13FTX-2026-SM-5L3D6	Muscle	1.87
GTEX-13FTY-0005-SM-5NQ78	Blood/Immune	1.586
GTEX-13FTY-0011-R1a-SM-5LZXE	Brain	0.2385
GTEX-13FTY-0126-SM-5J2NZ	Lung	6.326
GTEX-13FTY-0226-SM-5IJBW	Muscle	1.49
GTEX-13FTY-0526-SM-5L3EV	Skin	18.72
GTEX-13FTY-0626-SM-5L3F8	Adipose	5.488
GTEX-13FTY-2126-SM-5IFFB	Skin	15.12
GTEX-13FTY-2226-SM-5J1ND	Mammary	12.61
GTEX-13FTY-2826-SM-5J2ML	Pituitary	5.693
GTEX-13FTZ-0005-SM-5NQ9N	Blood/Immune	1.021
GTEX-13FTZ-0011-R10b-SM-5KLZS	Brain	0.8117
GTEX-13FTZ-0226-SM-5K7X6	Heart	0.5549
GTEX-13FTZ-0526-SM-5IJCW	Lung	10.34
GTEX-13FTZ-0726-SM-5IFFY	Liver	0.5202
GTEX-13FTZ-2226-SM-5LZXI	Muscle	1.227
GTEX-13FXS-0006-SM-5O99X	Blood/Immune	1.136
GTEX-13FXS-0011-R10a-SM-5J2MA	Brain	0.8092
GTEX-13FXS-0011-R1a-SM-5K7U6	Brain	0.6076
GTEX-13FXS-0011-R2b-SM-5K7XX	Brain	1.508
GTEX-13FXS-0011-R5b-SM-5LZYE	Brain	1.275
GTEX-13FXS-0011-R6b-SM-5L3F7	Brain	2.01
GTEX-13FXS-0011-R7a-SM-5L3FC	Brain	1.202
GTEX-13FXS-0011-R8a-SM-5J1MN	Brain	1.688
GTEX-13FXS-0226-SM-5IJCK	Skin	12.8
GTEX-13FXS-0326-SM-5K7TV	Muscle	1.151
GTEX-13FXS-1326-SM-62LFR	Adipose	6.592
GTEX-13FXS-3126-SM-5J2NN	Brain	0.835
GTEX-13G51-0005-SM-5N9EP	Blood/Immune	2.499
GTEX-13G51-0011-R10b-SM-5LZYF	Brain	0.7162
GTEX-13G51-0011-R1a-SM-5LZYR	Brain	2.067
GTEX-13G51-0011-R2b-SM-5LZXS	Brain	1.591
GTEX-13G51-0011-R5a-SM-5L3EB	Brain	1.401
GTEX-13G51-0011-R6b-SM-5LZX4	Brain	1.166
GTEX-13G51-0011-R7b-SM-5LZXG	Brain	1.202
GTEX-13G51-0011-R8b-SM-5LZZ4	Brain	2.815
GTEX-13G51-0426-SM-5K7Z5	Lung	8.983
GTEX-13G51-0526-SM-5IJCQ	Adipose	4.552
GTEX-13G51-1826-SM-5KLZH	Skin	11.82
GTEX-13G51-2126-SM-5IJD9	Large_intestine	5.743
GTEX-13G51-2526-SM-5LZYK	Skin	10.97
GTEX-13G51-2626-SM-5LZYW	Adipose	3.882
GTEX-13G51-2726-SM-5LZZ9	Muscle	0.7791
GTEX-13G51-3026-SM-5IJB8	Brain	1.988
GTEX-13G51-3226-SM-5IFG7	Pituitary	7.331
GTEX-13IVO-0011-R10a-SM-5LZY3	Brain	0.4941
GTEX-13IVO-0011-R3b-SM-5IJBJ	Brain	0.4188
GTEX-13IVO-0011-R6b-SM-5K7X9	Brain	0.4338
GTEX-13IVO-0011-R8a-SM-5L3DY	Brain	0.97
GTEX-13IVO-0126-SM-5J1NG	Skin	15.57
GTEX-13IVO-0226-SM-5LZXU	Adipose	5.823
GTEX-13IVO-0626-SM-5LZYJ	Muscle	2.578
GTEX-13IVO-0726-SM-5LZYV	Skin	13.12
GTEX-13IVO-2426-SM-5K7V9	Adipose	3.155
GTEX-13IVO-2926-SM-5L3CZ	Brain	0.8668
GTEX-13IVO-3026-SM-5J2M2	Pituitary	5.39
GTEX-13JUV-0006-SM-5NQ97	Blood/Immune	4.452
GTEX-13JUV-0011-R10b-SM-5LZXR	Brain	0.8609
GTEX-13JUV-0011-R1a-SM-5LZY4	Brain	1.853
GTEX-13JUV-0011-R5a-SM-5LZY5	Brain	2.087
GTEX-13JUV-0011-R6b-SM-5LZYG	Brain	1.469
GTEX-13JUV-0011-R7b-SM-5LZZG	Brain	0.6479
GTEX-13JUV-0526-SM-5K7XE	Lung	6.617
GTEX-13JUV-0626-SM-5J1MQ	Adipose	4.805
GTEX-13JUV-2026-SM-5K7UA	Skin	9.974
GTEX-13JUV-2326-SM-5IJCE	Muscle	1.233
GTEX-13JUV-2626-SM-5N9EB	Pituitary	5.294
GTEX-13JUV-2726-SM-5LZZ8	Skin	20.74
GTEX-13JUV-2826-SM-5LZWU	Adipose	6.231
GTEX-13JUV-2926-SM-5LZX7	Brain	0.719
GTEX-13JVG-0011-R10b-SM-5KM2P	Brain	1.124
GTEX-13JVG-0011-R1a-SM-5KM32	Brain	0.8355
GTEX-13JVG-0011-R3b-SM-5LZXF	Brain	0.4629
GTEX-13JVG-0011-R4a-SM-5MR4C	Brain	0.6016
GTEX-13JVG-0011-R5a-SM-5MR4O	Brain	1.096
GTEX-13JVG-0011-R6a-SM-5MR3E	Brain	0.6173
GTEX-13JVG-0011-R7b-SM-5MR3Q	Brain	0.652
GTEX-13JVG-0011-R8a-SM-5KM3E	Brain	1.44
GTEX-13JVG-0126-SM-5L3D3	Muscle	2.039
GTEX-13JVG-0226-SM-5J1MW	Adipose	5.572
GTEX-13JVG-0726-SM-5KM16	Skin	12.01
GTEX-13JVG-1326-SM-5N9F8	Heart	0.3923
GTEX-13JVG-1426-SM-5MR4W	Lung	5.63
GTEX-13JVG-3026-SM-5IJEV	Pituitary	5.123
GTEX-13JVG-3126-SM-5L3FH	Brain	1.475
GTEX-13N11-0326-SM-5LUA3	Lung	6.124
GTEX-13N11-0426-SM-5KM3O	Heart	1.181
GTEX-13N11-0526-SM-5IJFI	Ovary	6.848
GTEX-13N11-0926-SM-5IJG2	Liver	0.8812
GTEX-13N11-1126-SM-5KM41	Uterus	4.808
GTEX-13N11-1726-SM-5J1OJ	Mammary	7.908
GTEX-13N11-1826-SM-5IJDS	Adipose	5.273
GTEX-13N11-2326-SM-5IJBF	Skin	12.89
GTEX-13N11-2526-SM-5K7UE	Skin	11.43
GTEX-13N11-2626-SM-5K7UQ	Adipose	5.997
GTEX-13N11-2726-SM-5L3ER	Muscle	1.473
GTEX-13N1W-0011-R10b-SM-5MR4H	Brain	1.112
GTEX-13N1W-0011-R1b-SM-5MR4T	Brain	2.777
GTEX-13N1W-0011-R3a-SM-5MR5E	Brain	1.165
GTEX-13N1W-0011-R4a-SM-5MR52	Brain	0.8243
GTEX-13N1W-0011-R5b-SM-5MR5Q	Brain	2.859
GTEX-13N1W-0011-R6a-SM-5MR43	Brain	1.288
GTEX-13N1W-0011-R7b-SM-5MR4F	Brain	2.574
GTEX-13N1W-0011-R8a-SM-5MR56	Brain	1.925
GTEX-13N1W-0126-SM-5K7VT	Skin	13.71
GTEX-13N1W-0226-SM-5K7W6	Adipose	4.305
GTEX-13N1W-0526-SM-5MR4I	Muscle	1.672
GTEX-13N1W-0626-SM-5MR4U	Mammary	4.235
GTEX-13N1W-0726-SM-5MR57	Lung	4.868
GTEX-13N1W-1026-SM-5IJC5	Heart	0.8058
GTEX-13N1W-1226-SM-5K7UM	Adipose	3.995
GTEX-13N1W-2426-SM-5IJD1	Skin	13.59
GTEX-13N1W-2626-SM-5IJEP	Testis	1.386
GTEX-13N1W-3126-SM-5IFHB	Pituitary	5.77
GTEX-13N2G-0011-R10a-SM-5MR34	Brain	2.015
GTEX-13N2G-0011-R1b-SM-5MR3G	Brain	1.318
GTEX-13N2G-0011-R2a-SM-5MR4Q	Brain	1.456
GTEX-13N2G-0011-R3b-SM-5MR5G	Brain	1.523
GTEX-13N2G-0011-R4b-SM-5MR54	Brain	1.546
GTEX-13N2G-0011-R6b-SM-5MR3P	Brain	1.391
GTEX-13N2G-0011-R7a-SM-5MR42	Brain	1.549
GTEX-13N2G-0126-SM-5N9DV	Testis	2.041
GTEX-13N2G-0226-SM-5K7VF	Skin	11.74
GTEX-13N2G-0826-SM-5IJE6	Lung	7.397
GTEX-13N2G-0926-SM-5IFGJ	Liver	0.6778
GTEX-13N2G-1926-SM-5J1O3	Adipose	4.125
GTEX-13N2G-2226-SM-5IJCU	Large_intestine	4.853
GTEX-13N2G-2326-SM-5J1ON	Muscle	1.15
GTEX-13N2G-2626-SM-5J1OT	Skin	20.02
GTEX-13N2G-2726-SM-5J1MG	Adipose	6.505
GTEX-13N2G-2926-SM-5IJEE	Pituitary	5.062
GTEX-13NYB-0011-R10a-SM-5KM43	Brain	0.6646
GTEX-13NYB-0011-R1b-SM-5KM4F	Brain	0.481
GTEX-13NYB-0011-R2a-SM-5MR3C	Brain	2.121
GTEX-13NYB-0011-R3b-SM-A9SM4	Brain	0.5894
GTEX-13NYB-0011-R4b-SM-9QEGJ	Brain	0.5565
GTEX-13NYB-0011-R5a-SM-5MR45	Brain	0.9244
GTEX-13NYB-0011-R6b-SM-5MR51	Brain	1.109
GTEX-13NYB-0011-R7a-SM-5MR5D	Brain	1.134
GTEX-13NYB-0011-R8a-SM-5KM4R	Brain	1.478
GTEX-13NYB-0126-SM-5J1MD	Skin	15.57
GTEX-13NYB-0226-SM-5N9G4	Heart	0.3314
GTEX-13NYB-0626-SM-5MR47	Lung	7.519
GTEX-13NYB-1026-SM-5IFH3	Liver	0.8504
GTEX-13NYB-1726-SM-5N9G2	Kidney	1.493
GTEX-13NYB-1826-SM-5J1N3	Small_intestine	4.805
GTEX-13NYB-2226-SM-5MR58	Testis	2.268
GTEX-13NYB-2526-SM-5K7Z6	Skin	16.49
GTEX-13NYB-2626-SM-9YFMI	Adipose	6.097
GTEX-13NYB-2726-SM-5J2MT	Muscle	1.282
GTEX-13NYB-3026-SM-5IJD7	Brain	0.7869
GTEX-13NYC-0126-SM-5L3F4	Skin	7.374
GTEX-13NYC-0326-SM-E9J4S	Skin	21.64
GTEX-13NYC-0726-SM-5J2NQ	Muscle	0.7288
GTEX-13NYC-2826-SM-5K7WR	Brain	0.9609
GTEX-13NYS-0011-R10a-SM-5MR4S	Brain	0.4562
GTEX-13NYS-0011-R1b-SM-5MR55	Brain	1.065
GTEX-13NYS-0011-R2b-SM-5MR4G	Brain	0.9925
GTEX-13NYS-0011-R3b-SM-5MR41	Brain	0.6145
GTEX-13NYS-0011-R4b-SM-5MR3O	Brain	0.7465
GTEX-13NYS-0011-R5a-SM-5MR4D	Brain	1.407
GTEX-13NYS-0011-R6b-SM-5MR3R	Brain	2
GTEX-13NYS-0011-R8a-SM-5MR5H	Brain	0.6139
GTEX-13NYS-0126-SM-5MR3W	Skin	11.63
GTEX-13NYS-0226-SM-5MR49	Adipose	4.209
GTEX-13NYS-0326-SM-5MR4L	Muscle	1.34
GTEX-13NYS-0626-SM-5L3F1	Skin	13.95
GTEX-13NYS-0726-SM-5J1OR	Adipose	5.659
GTEX-13NYS-1626-SM-5J2MU	Lung	6.632
GTEX-13NYS-2926-SM-5IFGH	Pituitary	4.842
GTEX-13NYS-3126-SM-5KLYV	Brain	0.9178
GTEX-13NZ8-0011-R1b-SM-5KM3V	Brain	0.6636
GTEX-13NZ8-0011-R8b-SM-5KM48	Brain	0.5326
GTEX-13NZ8-0126-SM-5IJCT	Mammary	7.326
GTEX-13NZ8-0326-SM-5L3DF	Lung	6.255
GTEX-13NZ8-0826-SM-5MR3I	Skin	8.679
GTEX-13NZ8-0926-SM-5MR3U	Adipose	4.617
GTEX-13NZ8-1226-SM-5KM4A	Skin	12.14
GTEX-13NZ9-0526-SM-5J1OX	Adipose	8.568
GTEX-13NZ9-0626-SM-5IJCO	Muscle	1.396
GTEX-13NZ9-0926-SM-5KM12	Lung	9.775
GTEX-13NZ9-1026-SM-5MR5K	Mammary	5.326
GTEX-13NZ9-1326-SM-5MR3V	Liver	1.199
GTEX-13NZ9-2026-SM-5KM1U	Adipose	6.627
GTEX-13NZ9-2626-SM-5L3FK	Skin	11.38
GTEX-13NZA-0011-R10b-SM-5KM54	Brain	0.3878
GTEX-13NZA-0011-R1b-SM-5LUAF	Brain	1.037
GTEX-13NZA-0011-R5b-SM-5KM4K	Brain	0.3591
GTEX-13NZA-0011-R8b-SM-5KM2Q	Brain	2.225
GTEX-13NZA-0126-SM-5K7UH	Adipose	6.509
GTEX-13NZA-0226-SM-5K7Z7	Skin	14.01
GTEX-13NZA-0526-SM-5L3D7	Muscle	1.097
GTEX-13NZA-1426-SM-5KM4Y	Lung	6.165
GTEX-13NZA-2526-SM-5IJFX	Testis	1.538
GTEX-13NZA-3126-SM-5IJFU	Pituitary	4.491
GTEX-13NZB-0226-SM-5KM1T	Heart	0.7438
GTEX-13NZB-0626-SM-5IFH6	Liver	0.8192
GTEX-13NZB-0826-SM-5K7X5	Adipose	5.689
GTEX-13NZB-2026-SM-5MR4M	Testis	1.568
GTEX-13NZB-2126-SM-5MR4Y	Mammary	9.797
GTEX-13NZB-2426-SM-5K7UF	Adipose	5.758
GTEX-13NZB-2526-SM-5J1OM	Skin	13.18
GTEX-13NZB-2626-SM-5J2M7	Muscle	1.345
GTEX-13O1R-0126-SM-5L3EH	Skin	11.84
GTEX-13O1R-0226-SM-5K7U5	Adipose	5.4
GTEX-13O1R-0526-SM-5K7XU	Muscle	0.9863
GTEX-13O1R-0726-SM-5IJEI	Testis	1.028
GTEX-13O1R-1226-SM-5J1NU	Heart	1.255
GTEX-13O1R-2026-SM-5KM3N	Liver	0.4679
GTEX-13O1R-2426-SM-5KLZZ	Large_intestine	4.061
GTEX-13O1R-2526-SM-5N9FW	Kidney	0.8643
GTEX-13O1R-3226-SM-5KM58	Pituitary	6.078
GTEX-13O21-1026-SM-5IJDU	Small_intestine	4.27
GTEX-13O21-1226-SM-5J2MK	Testis	1.824
GTEX-13O21-1426-SM-5K7XI	Skin	9.436
GTEX-13O21-1526-SM-5K7W4	Adipose	5.795
GTEX-13O21-1726-SM-5MR5A	Muscle	1.992
GTEX-13O21-2326-SM-5MR3X	Heart	0.7599
GTEX-13O21-2426-SM-5MR4A	Large_intestine	2.432
GTEX-13O21-3026-SM-5J2NI	Lung	6.744
GTEX-13O21-3126-SM-5J1OI	Adipose	4.159
GTEX-13O3O-0011-R10a-SM-5LUA9	Brain	0.8467
GTEX-13O3O-0011-R1b-SM-5KM2K	Brain	0.9913
GTEX-13O3O-0011-R2b-SM-5P9H1	Brain	1.106
GTEX-13O3O-0011-R3b-SM-5KM3R	Brain	0.6422
GTEX-13O3O-0011-R4b-SM-5KM3F	Brain	0.9183
GTEX-13O3O-0011-R5b-SM-5KM44	Brain	2.086
GTEX-13O3O-0011-R6b-SM-5P9GY	Brain	1.891
GTEX-13O3O-0011-R7b-SM-5P9GZ	Brain	1.267
GTEX-13O3O-0011-R8b-SM-5LUAL	Brain	1.47
GTEX-13O3O-0126-SM-E9J49	Skin	12.18
GTEX-13O3O-0526-SM-5J1NL	Muscle	1.211
GTEX-13O3O-0726-SM-5J1N7	Lung	5.704
GTEX-13O3O-0826-SM-5K7WE	Mammary	4.698
GTEX-13O3O-1526-SM-5KM1C	Heart	0.4914
GTEX-13O3O-1826-SM-5IFGW	Liver	0.2646
GTEX-13O3O-2326-SM-5IJD6	Skin	12.13
GTEX-13O3O-2526-SM-5L3DR	Large_intestine	6.332
GTEX-13O3O-2726-SM-5KM35	Ovary	4.539
GTEX-13O3O-3126-SM-5KM3H	Brain	0.9076
GTEX-13O3P-0126-SM-5KM4S	Skin	12.33
GTEX-13O3P-0226-SM-5KM3Z	Adipose	4.18
GTEX-13O3P-0626-SM-5L3D5	Muscle	1.141
GTEX-13O3P-0826-SM-5L3DH	Mammary	6.003
GTEX-13O3P-0926-SM-5IFFI	Adipose	5.909
GTEX-13O3P-1026-SM-5N9E7	Lung	5.219
GTEX-13O3P-1626-SM-5K7X3	Heart	0.6594
GTEX-13O3P-2326-SM-5KM55	Large_intestine	5.484
GTEX-13O3Q-0011-R10b-SM-5KM39	Brain	0.8296
GTEX-13O3Q-0011-R1b-SM-5KM3L	Brain	0.5516
GTEX-13O3Q-0011-R2b-SM-5KM3K	Brain	1.476
GTEX-13O3Q-0011-R3a-SM-5P9H3	Brain	0.6487
GTEX-13O3Q-0011-R4a-SM-5P9H2	Brain	0.7575
GTEX-13O3Q-0011-R5b-SM-5P9H4	Brain	1.497
GTEX-13O3Q-0011-R6a-SM-5KM2V	Brain	1.315
GTEX-13O3Q-0011-R7a-SM-5KM38	Brain	1.011
GTEX-13O3Q-0011-R8b-SM-5KM2J	Brain	3.218
GTEX-13O3Q-0126-SM-5KM34	Skin	16.53
GTEX-13O3Q-0526-SM-5KM18	Lung	10.02
GTEX-13O3Q-1126-SM-5K7YK	Adipose	5.531
GTEX-13O3Q-2226-SM-5KM4O	Mammary	5.671
GTEX-13O3Q-2326-SM-5KM3G	Adipose	6.056
GTEX-13O3Q-2426-SM-5IJBR	Skin	11.29
GTEX-13O3Q-2726-SM-5KM51	Muscle	0.918
GTEX-13O3Q-2926-SM-5KM45	Brain	0.635
GTEX-13O61-0005-SM-5O9AU	Blood/Immune	5.676
GTEX-13O61-0526-SM-5J2M1	Heart	1.166
GTEX-13O61-0726-SM-5J2MD	Lung	6.451
GTEX-13O61-1326-SM-5KM31	Small_intestine	5.341
GTEX-13O61-1426-SM-5KM3D	Skin	11.05
GTEX-13O61-1526-SM-5KM3P	Large_intestine	5.131
GTEX-13O61-1626-SM-5KM3T	Large_intestine	4.184
GTEX-13O61-1826-SM-5KM4I	Mammary	3.138
GTEX-13O61-1926-SM-5KM1R	Adipose	3.502
GTEX-13O61-2026-SM-5J2M6	Testis	2.04
GTEX-13O61-2326-SM-5J1NJ	Muscle	1.542
GTEX-13O61-2426-SM-5J1NV	Adipose	4.976
GTEX-13OVG-0005-SM-5P9HA	Blood/Immune	1.258
GTEX-13OVG-0326-SM-5KM57	Lung	6.353
GTEX-13OVG-0526-SM-5K7YD	Heart	1.142
GTEX-13OVG-1326-SM-5K7Y3	Adipose	3.013
GTEX-13OVG-1426-SM-5K7VP	Large_intestine	5.163
GTEX-13OVG-1626-SM-5J1NF	Skin	12.25
GTEX-13OVG-1926-SM-5L3DK	Skin	14.51
GTEX-13OVG-2126-SM-5KM1K	Muscle	2.115
GTEX-13OVH-0005-SM-5P9HB	Blood/Immune	0.6742
GTEX-13OVH-0011-R3a-SM-5KM49	Brain	0.6177
GTEX-13OVH-0011-R4a-SM-5KM3W	Brain	0.4284
GTEX-13OVH-0011-R5b-SM-5KM4L	Brain	1.003
GTEX-13OVH-0011-R6b-SM-5LUAX	Brain	1.087
GTEX-13OVH-0011-R8b-SM-5MR35	Brain	1.375
GTEX-13OVH-0126-SM-5MR4B	Skin	14.39
GTEX-13OVH-0526-SM-5L3E6	Skin	8.864
GTEX-13OVH-0626-SM-5L3EI	Muscle	1.796
GTEX-13OVH-0726-SM-5N9BU	Testis	1.377
GTEX-13OVH-1026-SM-5J2NP	Lung	3.436
GTEX-13OVH-1126-SM-5K7YP	Adipose	4.866
GTEX-13OVH-3026-SM-5MR4N	Brain	0.8773
GTEX-13OVH-3126-SM-5MR4Z	Pituitary	3.801
GTEX-13OVI-0001-SM-5O9BL	Blood/Immune	1.197
GTEX-13OVI-0726-SM-5L3DD	Ovary	3.484
GTEX-13OVI-1026-SM-5L3EM	Uterus	7.885
GTEX-13OVI-1126-SM-5KLZF	Kidney	5.763
GTEX-13OVI-1326-SM-5IJBO	Adipose	5.075
GTEX-13OVI-1426-SM-5L3EY	Skin	11.27
GTEX-13OVI-1726-SM-5L3DW	Muscle	3.293
GTEX-13OVI-1926-SM-5IJCG	Small_intestine	4.027
GTEX-13OVI-2026-SM-5J1MU	Large_intestine	4.111
GTEX-13OVI-2126-SM-5KM3U	Large_intestine	4.729
GTEX-13OVJ-0006-SM-5O98T	Blood/Immune	1.535
GTEX-13OVJ-0011-R10b-SM-5L3HT	Brain	1.283
GTEX-13OVJ-0011-R1b-SM-5L3I6	Brain	1.199
GTEX-13OVJ-0011-R2b-SM-5L3GP	Brain	1.123
GTEX-13OVJ-0011-R4b-SM-5P9H5	Brain	1.442
GTEX-13OVJ-0011-R5a-SM-5P9H7	Brain	1.284
GTEX-13OVJ-0011-R6b-SM-5L3GH	Brain	1.486
GTEX-13OVJ-0011-R7a-SM-5L3G1	Brain	1.85
GTEX-13OVJ-0011-R8b-SM-5L3FS	Brain	1.413
GTEX-13OVJ-0126-SM-5KM36	Skin	10.92
GTEX-13OVJ-0226-SM-5L3GK	Muscle	1.119
GTEX-13OVJ-0326-SM-5L3GL	Adipose	4.001
GTEX-13OVJ-0726-SM-5KM1W	Lung	3.889
GTEX-13OVJ-0826-SM-5J1OK	Skin	11.84
GTEX-13OVJ-0926-SM-5K7U1	Adipose	3.714
GTEX-13OVJ-1726-SM-5IJDZ	Large_intestine	3.486
GTEX-13OVJ-1826-SM-5KM2D	Large_intestine	3.744
GTEX-13OVJ-2326-SM-5IJGA	Uterus	5.033
GTEX-13OVJ-2426-SM-5KM3I	Ovary	4.849
GTEX-13OVJ-2626-SM-5IJFT	Pituitary	5.802
GTEX-13OVJ-2826-SM-5L3GW	Brain	1.186
GTEX-13OVK-0006-SM-5O9B7	Blood/Immune	2.584
GTEX-13OVK-0326-SM-7KUEJ	Adipose	4.515
GTEX-13OVK-0826-SM-7KULZ	Large_intestine	3.743
GTEX-13OVK-1026-SM-7KFTC	Large_intestine	5.271
GTEX-13OVK-1426-SM-6PAN7	Skin	14.67
GTEX-13OVK-1926-SM-6M48G	Muscle	1.993
GTEX-13OVK-2026-SM-7KUEO	Skin	16.18
GTEX-13OVK-2126-SM-6PAN1	Adipose	8.784
GTEX-13OVK-2226-SM-6LPJY	Testis	2.175
GTEX-13OVL-0006-SM-5O996	Blood/Immune	1.406
GTEX-13OVL-0011-R10a-SM-5L3GS	Brain	1.045
GTEX-13OVL-0011-R1a-SM-5L3H5	Brain	1.687
GTEX-13OVL-0011-R3b-SM-5L3I8	Brain	0.9511
GTEX-13OVL-0011-R4b-SM-5L3HV	Brain	0.6312
GTEX-13OVL-0011-R5b-SM-5L3FU	Brain	1.144
GTEX-13OVL-0011-R6a-SM-5L3G4	Brain	1.329
GTEX-13OVL-0011-R7a-SM-5P9GW	Brain	0.5502
GTEX-13OVL-0011-R8a-SM-5L3HH	Brain	0.8482
GTEX-13OVL-0126-SM-5L3GJ	Skin	11.46
GTEX-13OVL-0226-SM-5L3E9	Skin	12.69
GTEX-13OVL-0326-SM-5IJCS	Adipose	5.347
GTEX-13OVL-0426-SM-5IFG6	Testis	1.272
GTEX-13OVL-0526-SM-5KLZQ	Heart	1.153
GTEX-13OVL-0626-SM-5KM13	Lung	8.562
GTEX-13OVL-0826-SM-5L3GV	Adipose	5.758
GTEX-13OVL-1426-SM-5IJC1	Muscle	1.249
GTEX-13OVL-1826-SM-5KLZR	Kidney	2.157
GTEX-13OVL-3226-SM-5L3H8	Pituitary	5.941
GTEX-13OW5-0011-R1b-SM-5L3GE	Brain	1.737
GTEX-13OW5-0011-R3a-SM-5L3I5	Brain	0.7938
GTEX-13OW5-0011-R4b-SM-5L3HS	Brain	0.7523
GTEX-13OW5-0011-R5b-SM-5L3FR	Brain	0.8883
GTEX-13OW5-0011-R6b-SM-5O9BW	Brain	0.8377
GTEX-13OW5-0011-R7a-SM-5O9C9	Brain	0.5928
GTEX-13OW5-0011-R8a-SM-5L3GQ	Brain	1.067
GTEX-13OW5-0126-SM-DTXFS	Skin	15.04
GTEX-13OW5-0326-SM-5L3HK	Muscle	0.871
GTEX-13OW5-0726-SM-5KLZK	Lung	6.875
GTEX-13OW5-1126-SM-5J1NR	Heart	0.4232
GTEX-13OW5-2226-SM-5L3HC	Mammary	12.82
GTEX-13OW5-2326-SM-5L3HO	Skin	13.41
GTEX-13OW5-2526-SM-5L3I1	Testis	1.267
GTEX-13OW5-2626-SM-5MR3M	Large_intestine	3.302
GTEX-13OW5-2826-SM-5KM1G	Large_intestine	4.867
GTEX-13OW5-2926-SM-5IJF2	Pituitary	5.009
GTEX-13OW6-0005-SM-5NQ9Z	Blood/Immune	4.199
GTEX-13OW6-0011-R10a-SM-5L3HE	Brain	0.8882
GTEX-13OW6-0011-R1a-SM-5L3HQ	Brain	1.659
GTEX-13OW6-0011-R2a-SM-5L3HG	Brain	1.87
GTEX-13OW6-0011-R4a-SM-5O9DX	Brain	0.8211
GTEX-13OW6-0011-R5a-SM-5O9BK	Brain	1.692
GTEX-13OW6-0011-R6b-SM-5L3GR	Brain	1.839
GTEX-13OW6-0011-R7b-SM-5L3H4	Brain	1.402
GTEX-13OW6-0011-R8a-SM-5L3GF	Brain	2.753
GTEX-13OW6-0126-SM-5IJGM	Testis	3
GTEX-13OW6-0426-SM-5L3HM	Skin	18.14
GTEX-13OW6-0526-SM-5L3HY	Adipose	4.538
GTEX-13OW6-0626-SM-5L3IB	Muscle	0.8932
GTEX-13OW6-0826-SM-5L3GA	Lung	6.445
GTEX-13OW6-1126-SM-5L3HL	Heart	0.7005
GTEX-13OW6-1826-SM-5N9F9	Kidney	1.346
GTEX-13OW6-2126-SM-5N9GL	Large_intestine	4.781
GTEX-13OW6-2226-SM-5N9FL	Large_intestine	4.818
GTEX-13OW6-2426-SM-5K7WO	Adipose	4.124
GTEX-13OW6-2626-SM-5IFF2	Liver	1.059
GTEX-13OW6-2726-SM-5J2OE	Skin	15.66
GTEX-13OW6-3026-SM-5J2MI	Brain	1.095
GTEX-13OW6-3126-SM-5L3IA	Pituitary	5.06
GTEX-13OW7-0011-R10a-SM-5L3H3	Brain	0.4856
GTEX-13OW7-0011-R1b-SM-5L3HF	Brain	0.8422
GTEX-13OW7-0011-R3a-SM-5O9DA	Brain	0.5661
GTEX-13OW7-0011-R4b-SM-5O9CX	Brain	0.4758
GTEX-13OW7-0011-R5b-SM-5O9DM	Brain	1.007
GTEX-13OW7-0011-R8b-SM-5L3HR	Brain	2.221
GTEX-13OW7-0126-SM-5MR3B	Skin	9.13
GTEX-13OW7-0226-SM-5MR3N	Adipose	5.707
GTEX-13OW7-0326-SM-5J1MP	Muscle	1.432
GTEX-13OW7-0426-SM-5K7VK	Skin	18.6
GTEX-13OW7-0926-SM-5L3EX	Lung	5.684
GTEX-13OW7-1126-SM-5K7V6	Adipose	6.096
GTEX-13OW7-3026-SM-5L3GY	Brain	0.9422
GTEX-13OW7-3126-SM-5L3HB	Pituitary	4.446
GTEX-13OW8-0005-SM-5NQAC	Blood/Immune	0.8889
GTEX-13OW8-0011-R10a-SM-5L3H6	Brain	1.038
GTEX-13OW8-0011-R1a-SM-5L3HI	Brain	0.8483
GTEX-13OW8-0011-R2a-SM-5L3G2	Brain	0.7999
GTEX-13OW8-0011-R3a-SM-5L3I4	Brain	0.634
GTEX-13OW8-0011-R4a-SM-9WG6V	Brain	0.6192
GTEX-13OW8-0011-R5b-SM-5L3FQ	Brain	1.072
GTEX-13OW8-0011-R6b-SM-5L3I3	Brain	0.7426
GTEX-13OW8-0011-R7a-SM-5L3FP	Brain	0.6765
GTEX-13OW8-0011-R8a-SM-5L3G5	Brain	0.6738
GTEX-13OW8-0226-SM-5K7UP	Mammary	5.224
GTEX-13OW8-0326-SM-5L3FB	Adipose	5.072
GTEX-13OW8-0526-SM-5KM24	Testis	3.283
GTEX-13OW8-1026-SM-5J1NQ	Skin	16.05
GTEX-13OW8-1226-SM-5K7XD	Adipose	5.553
GTEX-13OW8-1326-SM-5J1OW	Skin	24.16
GTEX-13OW8-1426-SM-5IJDT	Muscle	2.078
GTEX-13OW8-1726-SM-5L3GO	Lung	4.901
GTEX-13OW8-2126-SM-5J1OS	Heart	0.8276
GTEX-13OW8-2726-SM-5L3FZ	Large_intestine	4.479
GTEX-13OW8-2826-SM-5L3GC	Brain	0.8278
GTEX-13OW8-3026-SM-5L3G8	Pituitary	4.753
GTEX-13PDP-0011-R1a-SM-5PNX5	Brain	0.4808
GTEX-13PDP-0011-R2b-SM-5O9DH	Brain	0.7285
GTEX-13PDP-0011-R6b-SM-5O9D5	Brain	0.4143
GTEX-13PDP-0011-R8b-SM-5O9CS	Brain	0.8835
GTEX-13PDP-0126-SM-5L3HD	Skin	15.59
GTEX-13PDP-0226-SM-5K7W9	Adipose	7.869
GTEX-13PDP-0326-SM-5K7XP	Muscle	1.829
GTEX-13PDP-0726-SM-5L3HP	Skin	18.95
GTEX-13PDP-1226-SM-5K7TW	Adipose	5.301
GTEX-13PL6-0011-R5b-SM-5O9BI	Brain	0.8107
GTEX-13PL6-0011-R6a-SM-5O9C5	Brain	0.3214
GTEX-13PL6-0326-SM-5IJCP	Muscle	1.001
GTEX-13PL6-0926-SM-5KLYY	Adipose	5.519
GTEX-13PL6-1126-SM-5L3IE	Skin	15
GTEX-13PL6-2926-SM-5L3I2	Mammary	7.005
GTEX-13PL6-3126-SM-5LUAR	Brain	0.7526
GTEX-13PL7-0005-SM-5N9ET	Blood/Immune	1.598
GTEX-13PL7-0626-SM-5IJCD	Muscle	1.557
GTEX-13PL7-1226-SM-5SIAR	Adipose	3.481
GTEX-13PL7-1726-SM-5J2NX	Lung	5.648
GTEX-13PL7-2026-SM-5IFGK	Uterus	5.958
GTEX-13PL7-2326-SM-5L3FY	Ovary	5.646
GTEX-13PL7-2426-SM-5J2N3	Large_intestine	2.994
GTEX-13PL7-2526-SM-5IFGR	Large_intestine	1.966
GTEX-13PL7-2626-SM-5IFH4	Small_intestine	2.433
GTEX-13PLJ-0005-SM-5NQ99	Blood/Immune	2.44
GTEX-13PLJ-0011-R3a-SM-5O9DT	Brain	0.2986
GTEX-13PLJ-0011-R5a-SM-5O9BG	Brain	0.9604
GTEX-13PLJ-0126-SM-5L3HU	Adipose	6.528
GTEX-13PLJ-0326-SM-5L3I7	Muscle	1.901
GTEX-13PLJ-1726-SM-5L3FT	Pituitary	5.213
GTEX-13PVQ-0011-R3b-SM-5O9D6	Brain	0.5862
GTEX-13PVQ-0011-R4a-SM-5O9CT	Brain	0.9349
GTEX-13PVQ-0011-R5b-SM-5O9DI	Brain	0.8544
GTEX-13PVQ-0011-R7a-SM-5L3G3	Brain	1.152
GTEX-13PVQ-0226-SM-5SIBG	Adipose	5.823
GTEX-13PVQ-0326-SM-5K7YF	Muscle	0.8861
GTEX-13PVQ-0626-SM-5LU47	Skin	12.2
GTEX-13PVQ-0926-SM-5IJFD	Lung	5.987
GTEX-13PVQ-1026-SM-5KM3M	Mammary	2.473
GTEX-13PVQ-1226-SM-5IJDC	Heart	0.6756
GTEX-13PVQ-1526-SM-5IFEQ	Liver	0.6029
GTEX-13PVQ-2226-SM-5L3G9	Adipose	3.489
GTEX-13PVQ-2726-SM-5L3H7	Large_intestine	5.616
GTEX-13PVQ-3026-SM-5SI93	Brain	1.147
GTEX-13PVR-0126-SM-5S2PY	Liver	0.806
GTEX-13PVR-0426-SM-5RQK2	Skin	12.94
GTEX-13PVR-0526-SM-5S2OB	Adipose	4.884
GTEX-13PVR-1026-SM-5QGQW	Heart	0.8038
GTEX-13PVR-1226-SM-5RQJ2	Ovary	4.79
GTEX-13PVR-1626-SM-73KVF	Large_intestine	2.7
GTEX-13PVR-1726-SM-5Q5EC	Large_intestine	4.417
GTEX-13PVR-2226-SM-7DHKP	Mammary	5.598
GTEX-13PVR-2326-SM-5QGR1	Skin	9.052
GTEX-13PVR-2426-SM-5RQHN	Adipose	4.585
GTEX-13PVR-2526-SM-5RQIT	Muscle	2.279
GTEX-13QBU-0426-SM-5J2O4	Heart	1.287
GTEX-13QBU-0726-SM-5J2OA	Lung	5.221
GTEX-13QBU-1226-SM-5LU4G	Skin	11.57
GTEX-13QBU-1326-SM-5LU4K	Adipose	2.411
GTEX-13QBU-1526-SM-5LU3W	Ovary	6.404
GTEX-13QBU-1626-SM-5LU4S	Uterus	5.727
GTEX-13QBU-1826-SM-5IJG3	Large_intestine	1.936
GTEX-13QBU-1926-SM-5IJEW	Small_intestine	4.111
GTEX-13QBU-2026-SM-5KLZB	Large_intestine	5.019
GTEX-13QBU-2426-SM-5LU4L	Muscle	2.538
GTEX-13QBU-2526-SM-5LU4X	Adipose	3.407
GTEX-13QIC-0011-R10a-SM-5O9C7	Brain	1.032
GTEX-13QIC-0011-R1a-SM-5O9CJ	Brain	2.196
GTEX-13QIC-0011-R3a-SM-5P9HT	Brain	0.6492
GTEX-13QIC-0011-R4a-SM-5PNX8	Brain	0.6056
GTEX-13QIC-0011-R8b-SM-5O9CV	Brain	2.15
GTEX-13QIC-1226-SM-5K7YR	Muscle	1.274
GTEX-13QIC-1526-SM-5IJFL	Ovary	5.724
GTEX-13QIC-2326-SM-5LU5N	Mammary	8.564
GTEX-13QIC-2926-SM-5J2NF	Brain	0.6818
GTEX-13QJ3-0226-SM-5S2PU	Testis	3.033
GTEX-13QJ3-0326-SM-5S2RA	Skin	19.7
GTEX-13QJ3-0426-SM-5RQHP	Adipose	5.619
GTEX-13QJ3-0726-SM-5SI68	Muscle	1.838
GTEX-13QJ3-0826-SM-7DHKK	Mammary	7.911
GTEX-13QJ3-1026-SM-5QGQU	Lung	8.414
GTEX-13QJ3-2626-SM-9OSXQ	Large_intestine	4.998
GTEX-13QJC-0011-R10a-SM-5SI63	Brain	0.8513
GTEX-13QJC-0011-R1b-SM-5S2UU	Brain	1.744
GTEX-13QJC-0011-R2b-SM-5PNUN	Brain	1.682
GTEX-13QJC-0011-R6a-SM-5S2VI	Brain	0.9212
GTEX-13QJC-0011-R7b-SM-5PNUM	Brain	0.9862
GTEX-13QJC-0011-R8b-SM-5S2U6	Brain	0.8298
GTEX-13QJC-0126-SM-5ZZWJ	Skin	17.66
GTEX-13QJC-0526-SM-5RQKB	Lung	7.918
GTEX-13QJC-0726-SM-5RQJK	Liver	0.436
GTEX-13QJC-3326-SM-664OS	Pituitary	4.767
GTEX-13RTJ-0011-R10b-SM-5O9CW	Brain	0.7666
GTEX-13RTJ-0011-R1a-SM-5O9D9	Brain	3.558
GTEX-13RTJ-0011-R2a-SM-5PNW9	Brain	1.944
GTEX-13RTJ-0011-R3a-SM-5PNX7	Brain	0.8905
GTEX-13RTJ-0011-R4b-SM-5PNX1	Brain	1.188
GTEX-13RTJ-0011-R5a-SM-5P9HR	Brain	1.057
GTEX-13RTJ-0011-R6a-SM-5SI74	Brain	2.099
GTEX-13RTJ-0011-R7b-SM-5P9JS	Brain	1.918
GTEX-13RTJ-0011-R8b-SM-5O9DL	Brain	2.07
GTEX-13RTJ-0126-SM-5S2NN	Skin	10.19
GTEX-13RTJ-0726-SM-5QGQN	Heart	0.4901
GTEX-13RTJ-1126-SM-5S2UJ	Lung	4.342
GTEX-13RTJ-1926-SM-5YYA2	Large_intestine	3.511
GTEX-13RTJ-2226-SM-5S2Q1	Kidney	3.267
GTEX-13RTJ-2426-SM-5S2Q2	Skin	10.48
GTEX-13RTJ-2526-SM-5S2Q3	Adipose	3.525
GTEX-13RTJ-2726-SM-73KVG	Muscle	3.083
GTEX-13RTJ-2926-SM-5Q5DE	Pituitary	5.579
GTEX-13RTK-0726-SM-5Q5EN	Adipose	2.504
GTEX-13RTK-0826-SM-5Q5C6	Small_intestine	2.806
GTEX-13RTK-1426-SM-5QGQJ	Skin	10.95
GTEX-13RTK-1626-SM-5QGQS	Muscle	1.568
GTEX-13RTL-0011-R1a-SM-5PNZ8	Brain	0.6718
GTEX-13RTL-0011-R3a-SM-5P9JP	Brain	0.4156
GTEX-13RTL-0126-SM-7LG5S	Skin	11.39
GTEX-13RTL-0326-SM-7LT89	Muscle	1.745
GTEX-13S7M-0005-SM-5NQ76	Blood/Immune	3.1
GTEX-13S7M-0011-R10b-SM-5PNZB	Brain	0.9872
GTEX-13S7M-0011-R1b-SM-5PNZE	Brain	1.439
GTEX-13S7M-0011-R3a-SM-5PNX2	Brain	0.7008
GTEX-13S7M-0011-R5b-SM-5P9HS	Brain	1.206
GTEX-13S7M-0011-R6b-SM-5O9D8	Brain	1.014
GTEX-13S7M-0011-R7a-SM-5O9DK	Brain	0.9387
GTEX-13S7M-0126-SM-5SI6A	Skin	15.1
GTEX-13S7M-0226-SM-5S2UG	Adipose	6.348
GTEX-13S7M-0326-SM-5S2PH	Muscle	2.052
GTEX-13S7M-0826-SM-5QGQX	Adipose	5.291
GTEX-13S7M-1726-SM-5RQK3	Uterus	6.227
GTEX-13S7M-2126-SM-5S2QR	Lung	7.877
GTEX-13S7M-3126-SM-5RQJQ	Brain	0.5815
GTEX-13S86-0005-SM-5NQ7I	Blood/Immune	1.357
GTEX-13S86-0226-SM-5S2PJ	Heart	0.737
GTEX-13S86-0626-SM-5Q5E7	Lung	6.049
GTEX-13S86-0926-SM-5SI6I	Adipose	4.778
GTEX-13S86-1226-SM-5S2OA	Mammary	2.875
GTEX-13S86-1626-SM-5Q5C5	Large_intestine	2.221
GTEX-13S86-2326-SM-5RQK1	Muscle	1.73
GTEX-13SLW-0011-R10a-SM-5S2UI	Brain	1.133
GTEX-13SLW-0011-R1a-SM-5S2W7	Brain	0.8094
GTEX-13SLW-0011-R2b-SM-5O9C6	Brain	0.6111
GTEX-13SLW-0011-R3b-SM-5SI6Y	Brain	0.8581
GTEX-13SLW-0011-R4b-SM-5S2W2	Brain	1.268
GTEX-13SLW-0011-R5b-SM-5SI6Z	Brain	1.574
GTEX-13SLW-0011-R6a-SM-5O9BH	Brain	0.5877
GTEX-13SLW-0011-R8b-SM-5SI64	Brain	2.439
GTEX-13SLW-0126-SM-5SI6C	Skin	18.96
GTEX-13SLW-0226-SM-5S2NA	Adipose	4.763
GTEX-13SLW-0326-SM-5RQK5	Muscle	1.8
GTEX-13SLW-0626-SM-5Q5ER	Skin	15.65
GTEX-13SLW-1226-SM-5S2Q7	Lung	7.792
[truncated: 7,812 more rows]

## Sheet: Table S6
Table S6 Normalized expression (TPM) data of ATP7A gene in pig
sampleID	tissue	ATP7A_TPM
SAMEA103886114	Brain	6.50799
SAMEA103886115	Blood/Immune	49.1567
SAMEA103886116	Brain	8.97152
SAMEA103886118	Muscle	6.47927
SAMEA103886120	Large_intestine	16.5486
SAMEA103886121	Small_intestine	23.6061
SAMEA103886122	Brain	6.52021
SAMEA103886125	Blood/Immune	92.3447
SAMEA103886126	Uterus	13.356
SAMEA103886127	Blood/Immune	61.2421
SAMEA103886128	Brain	7.36979
SAMEA103886129	Brain	9.90727
SAMEA103886131	Brain	5.90194
SAMEA103886132	Large_intestine	8.91835
SAMEA103886133	Large_intestine	38.0702
SAMEA103886135	Brain	8.97698
SAMEA103886136	Brain	12.1098
SAMEA103886139	Brain	5.68271
SAMEA103886142	Brain	10.3915
SAMEA103886147	Large_intestine	13.5866
SAMEA103886149	Pituitary	19.19
SAMEA103886150	Pituitary	16.9601
SAMEA103886151	Large_intestine	13.3758
SAMEA103886152	Pituitary	7.76722
SAMEA103886153	Kidney	16.9065
SAMEA103886154	Brain	10.386
SAMEA103886155	Small_intestine	8.60396
SAMEA103886156	Brain	4.38263
SAMEA103886157	Blood/Immune	39.1956
SAMEA103886158	Brain	5.60674
SAMEA103886159	Brain	9.73049
SAMEA103886160	Brain	2.68057
SAMEA103886162	Blood/Immune	11.5806
SAMEA103886163	Small_intestine	11.942
SAMEA103886164	Brain	7.62758
SAMEA103886167	Brain	7.83099
SAMEA103886169	Heart	8.68136
SAMEA103886170	Blood/Immune	31.0648
SAMEA103886171	Muscle	7.39711
SAMEA103886172	Heart	10.1285
SAMEA103886173	Blood/Immune	7.80871
SAMEA103886174	Kidney	13.3855
SAMEA103886176	Small_intestine	56.9716
SAMEA103886177	Brain	5.03234
SAMEA103939806	Blood/Immune	3.87933
SAMEA103939807	Blood/Immune	2.39699
SAMEA103939808	Blood/Immune	2.81149
SAMEA103939810	Blood/Immune	1.94175
SAMEA103939812	Blood/Immune	3.33963
SAMEA103939813	Blood/Immune	3.5319
SAMEA103939814	Blood/Immune	4.45488
SAMEA103939815	Blood/Immune	2.5331
SAMEA103939816	Blood/Immune	4.71076
SAMEA103939817	Blood/Immune	3.04169
SAMEA103939818	Blood/Immune	4.14064
SAMEA103939819	Blood/Immune	3.6303
SAMEA103939820	Blood/Immune	1.87902
SAMEA103939821	Blood/Immune	3.61394
SAMEA103939823	Blood/Immune	1.66067
SAMEA103939825	Blood/Immune	3.40018
SAMEA103939826	Blood/Immune	2.73041
SAMEA103939827	Blood/Immune	2.28305
SAMEA103939828	Blood/Immune	2.59399
SAMEA103939829	Blood/Immune	2.16423
SAMEA103939830	Blood/Immune	3.2542
SAMEA103939832	Blood/Immune	3.14048
SAMEA103939833	Blood/Immune	3.45187
SAMEA103939834	Blood/Immune	2.32715
SAMEA103939835	Blood/Immune	3.01379
SAMEA103989648	Liver	20.9811
SAMEA103989993	Liver	20.6855
SAMEA103990030	Liver	19.5099
SAMEA103990890	Liver	21.813
SAMEA104365477	Muscle	5.25485
SAMEA104365478	Muscle	6.5127
SAMEA104365479	Muscle	6.91412
SAMEA104365480	Muscle	8.25314
SAMEA104365482	Muscle	7.85039
SAMEA104365484	Muscle	4.50024
SAMEA104365488	Muscle	4.69174
SAMEA104365491	Muscle	5.55127
SAMEA104406691	Adipose	6.34483
SAMEA104406693	Adipose	7.85166
SAMEA104406694	Adipose	5.33165
SAMEA104406696	Adipose	5.04746
SAMEA104406697	Adipose	9.99506
SAMEA104406698	Adipose	8.57271
SAMEA104406699	Adipose	6.94351
SAMEA104406702	Adipose	5.58774
SAMEA104406704	Adipose	9.31917
SAMEA104406705	Adipose	8.40251
SAMEA104406706	Adipose	7.09636
SAMEA104407658	Liver	5.16976
SAMEA104407659	Liver	4.322
SAMEA104407660	Liver	5.06839
SAMEA104407661	Liver	5.87983
SAMEA104407662	Liver	5.56696
SAMEA104407663	Liver	6.87241
SAMEA104407665	Liver	6.78817
SAMEA104407666	Liver	1.55564
SAMEA104407667	Liver	1.30607
SAMEA104407668	Liver	1.90074
SAMEA104407669	Liver	1.28686
SAMEA104407672	Liver	3.51296
SAMEA104407673	Liver	5.94721
SAMEA1876846	Brain	1.0568
SAMEA1876852	Brain	1.063
SAMEA1876892	Brain	0.946833
SAMEA1876894	Brain	0.840974
SAMEA2337676	Blood/Immune	0.318968
SAMEA2337677	Blood/Immune	0.645923
SAMEA2337678	Blood/Immune	0.586361
SAMEA2337680	Blood/Immune	0.55121
SAMEA2337681	Blood/Immune	0.696714
SAMEA2337682	Blood/Immune	0.480692
SAMEA2337683	Blood/Immune	0.758608
SAMEA2337686	Blood/Immune	0.49981
SAMEA2337693	Blood/Immune	1.03995
SAMEA2337698	Blood/Immune	0.730955
SAMEA2337699	Blood/Immune	0.541278
SAMEA2337700	Blood/Immune	0.271001
SAMEA2337701	Blood/Immune	1.59739
SAMEA2337703	Blood/Immune	0.347452
SAMEA2337705	Blood/Immune	0.434868
SAMEA2337706	Blood/Immune	0.870037
SAMEA2781069	Muscle	0.697684
SAMEA2781071	Muscle	0.501617
SAMEA3293593	Muscle	21.7265
SAMEA3293594	Muscle	10.6061
SAMEA3293595	Muscle	11.8412
SAMEA3293596	Muscle	25.6602
SAMEA3293597	Muscle	22.4867
SAMEA3293598	Muscle	21.68
SAMEA3293599	Muscle	7.09406
SAMEA3303525	Adipose	10.1212
SAMEA3303526	Heart	7.49391
SAMEA3303527	Kidney	10.7836
SAMEA3303528	Liver	4.51425
SAMEA3303529	Lung	15.8257
SAMEA3303531	Muscle	4.95615
SAMEA3303532	Blood/Immune	2.64072
SAMEA3466663	Heart	32.7455
SAMEA3466664	Heart	46.2929
SAMEA3466665	Heart	36.1916
SAMEA3466666	Heart	31.855
SAMEA3466667	Heart	42.4774
SAMEA3466668	Heart	38.6548
SAMEA3466669	Heart	31.2116
SAMEA3466670	Heart	26.3372
SAMEA3643806	Brain	11.1261
SAMEA3643807	Brain	15.3592
SAMEA3643809	Brain	14.2783
SAMEA3643810	Brain	4.76146
SAMEA3643813	Brain	14.1041
SAMEA3643814	Brain	11.0241
SAMEA3720870	Blood/Immune	3.84939
SAMEA3720871	Blood/Immune	8.08766
SAMEA3720872	Blood/Immune	6.5992
SAMEA3720873	Blood/Immune	8.04827
SAMEA3720879	Blood/Immune	7.07076
SAMEA3720880	Blood/Immune	8.41944
SAMEA3720881	Blood/Immune	5.25607
SAMEA3720882	Blood/Immune	6.47117
SAMEA3720883	Blood/Immune	5.06225
SAMEA3720884	Blood/Immune	5.40964
SAMEA3720885	Blood/Immune	9.78334
SAMEA3720887	Blood/Immune	6.62665
SAMEA3720888	Blood/Immune	5.49779
SAMEA3720889	Blood/Immune	4.90701
SAMEA3720890	Blood/Immune	3.72427
SAMEA3720891	Blood/Immune	5.30683
SAMEA3720892	Blood/Immune	6.27798
SAMEA3720893	Blood/Immune	5.70639
SAMEA3720894	Blood/Immune	6.49558
SAMEA3720895	Blood/Immune	8.88615
SAMEA3720896	Blood/Immune	9.92158
SAMEA3720897	Blood/Immune	3.78619
SAMEA3720898	Blood/Immune	5.06529
SAMEA3720899	Blood/Immune	8.33482
SAMEA3720900	Blood/Immune	4.39414
SAMEA3903326	Liver	3.61689
SAMEA3903386	Liver	4.51748
SAMEA3903387	Liver	2.5005
SAMEA4434473	Brain	6.94407
SAMEA4434474	Brain	8.69346
SAMEA4434477	Brain	6.3482
SAMEA4434478	Brain	10.6133
SAMEA4434479	Brain	15.5209
SAMEA4454572	Brain	4.94902
SAMEA4454574	Brain	3.93882
SAMEA4454575	Blood/Immune	39.9055
SAMEA4454576	Blood/Immune	43.1154
SAMEA4454580	Brain	9.44983
SAMEA4454582	Brain	17.0022
SAMEA4454583	Muscle	2.11775
SAMEA4454594	Adipose	7.07409
SAMEA4454597	Adipose	14.9075
SAMEA4454608	Lung	58.7599
SAMEA4454609	Brain	14.1653
SAMEA4454611	Brain	9.62292
SAMEA4454613	Muscle	7.17714
SAMEA4454614	Lung	48.8345
SAMEA4881075	Muscle	1.08552
SAMEA4881076	Muscle	0.523873
SAMEA4881077	Muscle	1.81626
SAMEA4881078	Muscle	1.09806
SAMEA4881079	Muscle	1.39701
SAMEA4881080	Muscle	1.0055
SAMEA4881081	Muscle	1.27106
SAMEA4881082	Muscle	1.20287
SAMEA4881083	Muscle	0.792848
SAMEA4881084	Muscle	1.25338
SAMEA4881086	Muscle	2.43037
SAMEA4881087	Muscle	2.11701
SAMEA4881088	Muscle	2.03085
SAMEA4881089	Muscle	0.911578
SAMEA4881090	Muscle	0.621765
SAMEA4881091	Muscle	1.47831
SAMEA4881093	Muscle	1.35621
SAMEA4881094	Muscle	1.65593
SAMEA4881095	Muscle	1.09164
SAMEA4881096	Muscle	1.72279
SAMEA4881097	Muscle	0.578277
SAMEA4881098	Muscle	1.89333
SAMEA4881100	Muscle	1.69828
SAMEA4881101	Muscle	1.82766
SAMEA4881102	Muscle	1.10349
SAMEA4881103	Muscle	0.767081
SAMEA4881104	Muscle	0.87649
SAMEA4881105	Muscle	1.82014
SAMEA4881107	Muscle	1.30497
SAMEA4881108	Muscle	0.509631
SAMEA4881109	Muscle	1.29694
SAMEA4881110	Muscle	1.46548
SAMEA4881111	Muscle	1.94455
SAMEA4881112	Muscle	0.57666
SAMEA4881113	Muscle	1.45493
SAMEA4881114	Muscle	1.87036
SAMEA4881115	Muscle	1.31054
SAMEA4881116	Muscle	1.06715
SAMEA4881117	Muscle	0.538359
SAMEA4881118	Muscle	0.821571
SAMEA4881119	Muscle	0.706391
SAMEA4881120	Muscle	1.04394
SAMEA4881121	Muscle	1.28507
SAMEA4881122	Muscle	0.477744
SAMEA5131473	Liver	1.79684
SAMEA5131474	Liver	1.45967
SAMEA5131475	Liver	2.28793
SAMEA5131476	Liver	2.29278
SAMEA5131477	Liver	2.63953
SAMEA5131478	Liver	2.30925
SAMEA5131479	Liver	2.40213
SAMEA5131480	Liver	1.74304
SAMEA5131481	Liver	1.57285
SAMEA5131482	Liver	2.48112
SAMEA5131483	Liver	1.77554
SAMEA5131484	Liver	1.69696
SAMEA5131485	Muscle	0.395948
SAMEA5131486	Muscle	2.3113
SAMEA5131487	Muscle	2.65427
SAMEA5131488	Muscle	3.12935
SAMEA5131489	Muscle	2.21373
SAMEA5131490	Muscle	1.67244
SAMEA5131491	Muscle	0.239585
SAMEA5131492	Muscle	0.776869
SAMEA5131493	Muscle	0.722066
SAMEA5131494	Muscle	3.03262
SAMEA5131495	Muscle	0.448925
SAMEA5131496	Muscle	1.78833
SAMEA5131497	Liver	2.30956
SAMEA5131498	Liver	2.69231
SAMEA5131499	Liver	1.35391
SAMEA5131500	Liver	1.1179
SAMEA5131501	Liver	1.76831
SAMEA5131502	Liver	2.6673
SAMEA5131503	Liver	2.31491
SAMEA5131504	Liver	2.22665
SAMEA5131505	Liver	0.851151
SAMEA5131506	Liver	5.31406
SAMEA5131507	Liver	1.9631
SAMEA5131508	Liver	1.12127
SAMEA5131509	Muscle	0.831558
SAMEA5131510	Muscle	2.96509
SAMEA5131511	Muscle	3.23635
SAMEA5131512	Muscle	1.07228
SAMEA5131513	Muscle	2.10453
SAMEA5131514	Muscle	2.50304
SAMEA5131515	Muscle	0.149134
SAMEA5131516	Muscle	0.425369
SAMEA5131517	Muscle	0.181948
SAMEA5131518	Muscle	1.63896
SAMEA5131519	Muscle	2.40984
SAMEA5131520	Muscle	0.863991
SAMEA5335929	Skin	6.91369
SAMEA5335930	Skin	5.26798
SAMN05710532	Muscle	3.40995
SAMN05710534	Muscle	3.27073
SAMN05710536	Muscle	3.11528
SAMN05952593	Muscle	5.81527
SAMN05952594	Brain	2.98592
SAMN05952595	Brain	12.5625
SAMN05952596	Blood/Immune	28.3272
SAMN05952612	Liver	5.83684
SAMN05952613	Blood/Immune	32.3076
SAMN05952615	Small_intestine	9.91821
SAMN05952626	Pituitary	16.1501
SAMN06008902	Blood/Immune	14.4236
SAMN06008903	Blood/Immune	19.5755
SAMN06008904	Blood/Immune	19.2774
SAMN06008905	Blood/Immune	12.6153
SAMN06008906	Blood/Immune	12.1591
SAMN06008910	Blood/Immune	15.6217
SAMN06008911	Blood/Immune	17.1136
SAMN06008912	Blood/Immune	14.6731
SAMN06008913	Blood/Immune	12.6774
SAMN06045918	Adipose	31.783
SAMN06045919	Liver	9.94816
SAMN06045920	Muscle	23.9147
SAMN06047099	Muscle	4.17244
SAMN06047100	Muscle	3.65865
SAMN06047101	Muscle	8.94151
SAMN06047102	Muscle	8.19398
SAMN06054306	Muscle	2.47189
SAMN06054307	Muscle	3.47023
SAMN06054308	Muscle	3.25376
SAMN06101738	Small_intestine	24.7294
SAMN06101739	Small_intestine	23.2937
SAMN06101740	Small_intestine	21.8928
SAMN06101741	Small_intestine	22.2333
SAMN06118136	Muscle	2.01322
SAMN06118138	Muscle	2.9456
SAMN06118381	Muscle	2.0254
SAMN06118382	Muscle	3.83669
SAMN06118383	Muscle	2.34877
SAMN06118384	Muscle	1.12793
SAMN06143064	Liver	0.105669
SAMN06143065	Liver	0.191849
SAMN06143066	Liver	0.512079
SAMN06143067	Liver	0.438606
SAMN06143068	Liver	0.516183
SAMN06143069	Liver	0.667491
SAMN06189254	Heart	1.56715
SAMN06189255	Heart	4.67386
SAMN06189256	Heart	1.85166
SAMN06189257	Heart	2.30226
SAMN06189258	Heart	3.27596
SAMN06189259	Heart	2.53647
SAMN06189260	Heart	2.40061
SAMN06189261	Heart	2.34459
SAMN06191789	Muscle	2.48031
SAMN06191790	Muscle	7.00726
SAMN06191791	Muscle	3.14581
SAMN06191792	Muscle	6.02349
SAMN06200051	Lung	36.8318
SAMN06200052	Lung	39.094
SAMN06200053	Lung	42.1921
SAMN06200054	Lung	19.2878
SAMN06200055	Lung	31.9467
SAMN06200056	Lung	20.0194
SAMN06200057	Lung	37.6565
SAMN06200058	Lung	24.019
SAMN06200059	Blood/Immune	16.8812
SAMN06200060	Blood/Immune	23.2818
SAMN06200061	Blood/Immune	23.3475
SAMN06200062	Blood/Immune	16.0571
SAMN06200063	Blood/Immune	22.8752
SAMN06200064	Blood/Immune	15.2085
SAMN06200065	Blood/Immune	29.7803
SAMN06200066	Blood/Immune	14.8752
SAMN06209382	Blood/Immune	1.59616
SAMN06209391	Blood/Immune	0.589595
SAMN06209397	Blood/Immune	0.945311
SAMN06209405	Blood/Immune	0.914305
SAMN06209410	Blood/Immune	1.0798
SAMN06209414	Blood/Immune	0.520068
SAMN06209418	Blood/Immune	0.488777
SAMN06242614	Blood/Immune	9.32114
SAMN06242615	Liver	1.32775
SAMN06242616	Blood/Immune	15.6739
SAMN06242617	Liver	2.37112
SAMN06242622	Blood/Immune	8.93372
SAMN06242623	Liver	0.804546
SAMN06242630	Blood/Immune	11.4857
SAMN06242632	Blood/Immune	18.0549
SAMN06242633	Liver	2.38539
SAMN06242634	Blood/Immune	15.6482
SAMN06242635	Liver	3.21985
SAMN06242648	Kidney	4.63584
SAMN06242649	Kidney	8.0554
SAMN06242667	Lung	10.5569
SAMN06242668	Heart	5.50138
SAMN06242670	Lung	13.9086
SAMN06242671	Heart	5.5088
SAMN06242673	Lung	17.4765
SAMN06242674	Heart	2.74696
SAMN06242684	Lung	10.5398
SAMN06242685	Heart	3.76883
SAMN06242686	Muscle	2.51641
SAMN06242687	Muscle	1.96747
SAMN06242688	Muscle	3.59511
SAMN06242689	Lung	17.3075
SAMN06242690	Heart	4.15979
SAMN06242691	Lung	15.4787
SAMN06242692	Heart	4.65384
SAMN06242696	Kidney	5.97627
SAMN06242697	Kidney	9.05027
SAMN06242698	Kidney	5.71507
SAMN06242728	Kidney	7.41136
SAMN06348078	Ovary	29.6084
SAMN06458380	Large_intestine	7.3437
SAMN06458381	Large_intestine	7.05578
SAMN06458382	Large_intestine	8.86848
SAMN06458383	Large_intestine	8.45059
SAMN06458384	Large_intestine	7.52035
SAMN06458385	Large_intestine	7.19583
SAMN06458386	Large_intestine	10.4387
SAMN06458387	Large_intestine	9.94106
SAMN06458388	Large_intestine	6.9436
SAMN06458389	Large_intestine	6.56363
SAMN06458390	Large_intestine	8.87819
SAMN06458391	Large_intestine	8.42656
SAMN06458392	Large_intestine	6.02207
SAMN06458393	Large_intestine	5.82623
SAMN06458394	Large_intestine	7.83628
SAMN06458395	Large_intestine	7.4971
SAMN06458396	Large_intestine	9.25277
SAMN06458398	Large_intestine	6.41677
SAMN06458399	Large_intestine	6.21533
SAMN06458400	Large_intestine	7.43438
SAMN06458401	Large_intestine	7.11561
SAMN06458402	Large_intestine	9.45682
SAMN06458403	Large_intestine	9.03671
SAMN06458404	Large_intestine	9.9494
SAMN06458405	Large_intestine	9.61147
SAMN06458406	Large_intestine	8.72037
SAMN06458407	Large_intestine	8.28359
SAMN06458408	Large_intestine	7.64833
SAMN06458409	Large_intestine	7.39695
SAMN06458410	Large_intestine	9.83113
SAMN06458411	Large_intestine	9.42046
SAMN06603655	Liver	0.411451
SAMN06603656	Liver	0.152844
SAMN06603717	Liver	0.910595
SAMN06603718	Liver	0.41906
SAMN06603719	Liver	0.279342
SAMN06603720	Liver	0.348773
SAMN06718721	Brain	3.57319
SAMN06718722	Brain	6.1867
SAMN06718723	Brain	5.98982
SAMN06718724	Brain	7.03957
SAMN06718734	Brain	4.80141
SAMN06718735	Brain	6.88682
SAMN06718736	Brain	11.4115
SAMN06821194	Brain	4.08951
SAMN06821195	Brain	2.25671
SAMN06821196	Brain	1.38996
SAMN06821197	Brain	3.44103
SAMN06821198	Brain	3.1218
SAMN06821199	Brain	1.31924
SAMN06972145	Muscle	1.48811
SAMN06972146	Muscle	1.56125
SAMN06972161	Muscle	0.875309
SAMN06972162	Muscle	0.859806
SAMN06972163	Muscle	2.13748
SAMN06972164	Muscle	1.78581
SAMN07136155	Muscle	0.348488
SAMN07136157	Muscle	0.262507
SAMN07136159	Muscle	2.9456
SAMN07136161	Muscle	1.23958
SAMN07136163	Muscle	3.86228
SAMN07136165	Muscle	1.18889
SAMN07136167	Muscle	1.68147
SAMN07136169	Muscle	5.85583
SAMN07136171	Muscle	4.30835
SAMN07136173	Muscle	0.338073
SAMN07136175	Muscle	1.94655
SAMN07136177	Muscle	3.08141
SAMN07136179	Muscle	3.16892
SAMN07136181	Muscle	2.74834
SAMN07136183	Muscle	2.6186
SAMN07136187	Muscle	2.12374
SAMN07136189	Muscle	0.947594
SAMN07136191	Muscle	2.5194
SAMN07136193	Muscle	1.76954
SAMN07136195	Muscle	0.962716
SAMN07136197	Muscle	2.18585
SAMN07136199	Muscle	4.37533
SAMN07136201	Muscle	0.791136
SAMN07136203	Muscle	1.46091
SAMN07136205	Muscle	0.88929
SAMN07136207	Muscle	0.234259
SAMN07136209	Muscle	2.29855
SAMN07136211	Muscle	0.607476
SAMN07136213	Muscle	1.50692
SAMN07136215	Muscle	1.62355
SAMN07136217	Muscle	3.2227
SAMN07136219	Muscle	1.94864
SAMN07136221	Muscle	0.270401
SAMN07136223	Muscle	0.125832
SAMN07136225	Muscle	0.558303
SAMN07136227	Muscle	1.76859
SAMN07136229	Muscle	0.238634
SAMN07136231	Muscle	0.398802
SAMN07143094	Muscle	3.53177
SAMN07143095	Muscle	5.26175
SAMN07143096	Muscle	6.44707
SAMN07143097	Muscle	3.61352
SAMN07143098	Muscle	4.49315
SAMN07143099	Muscle	3.33565
SAMN07200991	Ovary	27.899
SAMN07200992	Ovary	27.2669
SAMN07200993	Ovary	26.4872
SAMN07201003	Muscle	2.17697
SAMN07201004	Muscle	1.54842
SAMN07201005	Muscle	8.30236
SAMN07201006	Muscle	7.25144
SAMN07201007	Muscle	5.26569
SAMN07201008	Muscle	4.04052
SAMN07201009	Muscle	2.84135
SAMN07201010	Muscle	1.25111
SAMN07201011	Muscle	1.79735
SAMN07210904	Blood/Immune	24.3082
SAMN07210905	Blood/Immune	36.3979
SAMN07210906	Blood/Immune	32.4091
SAMN07210908	Blood/Immune	3.55046
SAMN07210909	Blood/Immune	4.78144
SAMN07213177	Kidney	9.77925
SAMN07213186	Blood/Immune	11.1647
SAMN07313082	Liver	6.31653
SAMN07313102	Liver	7.1693
SAMN07313350	Uterus	21.2546
SAMN07313358	Lung	30.6808
SAMN07313379	Testis	14.8995
SAMN07313545	Muscle	3.4786
SAMN07313680	Blood/Immune	28.834
SAMN07313681	Brain	11.1979
SAMN07314185	Blood/Immune	45.8871
SAMN07314666	Heart	9.35073
SAMN07314821	Ovary	25.597
SAMN07314856	Brain	9.73027
SAMN07314880	Testis	18.4466
SAMN07314928	Blood/Immune	17.2387
SAMN07315030	Adipose	7.12877
SAMN07315181	Kidney	23.3872
SAMN07315578	Heart	15.5644
SAMN07343026	Kidney	4.96215
SAMN07343028	Blood/Immune	11.333
SAMN07420346	Mammary	1.4689
SAMN07420347	Mammary	4.31824
SAMN07420348	Mammary	2.64364
SAMN07420349	Mammary	3.4046
SAMN07420350	Mammary	3.216
SAMN07420351	Mammary	4.17814
SAMN07420352	Mammary	4.7198
SAMN07420353	Mammary	4.10243
SAMN07420354	Mammary	4.20582
SAMN07420355	Mammary	3.62954
SAMN07420356	Mammary	5.67234
SAMN07420357	Mammary	5.51978
SAMN07420358	Mammary	6.54
SAMN07420359	Mammary	4.95378
SAMN07420360	Mammary	4.06468
SAMN07541808	Small_intestine	521.012
SAMN07626877	Muscle	7.91367
SAMN07626878	Muscle	2.89324
SAMN07626879	Muscle	2.8774
SAMN07626880	Muscle	3.0301
SAMN07626881	Muscle	8.77165
SAMN07626882	Muscle	2.68823
SAMN07626883	Muscle	4.94051
SAMN07626884	Muscle	11.6096
SAMN07626885	Muscle	3.88254
SAMN07626886	Muscle	3.38656
SAMN07626887	Muscle	2.11932
SAMN07626888	Muscle	8.89756
SAMN07626889	Muscle	1.32813
SAMN07626890	Muscle	2.90308
SAMN07626891	Muscle	2.66668
SAMN07626892	Muscle	2.33413
SAMN07626893	Muscle	8.87892
SAMN07626894	Muscle	4.75163
SAMN07626895	Muscle	2.74291
SAMN07626896	Muscle	7.07485
SAMN07626897	Muscle	3.74567
SAMN07626898	Muscle	4.89766
SAMN07626899	Muscle	2.47927
SAMN07626900	Muscle	6.08806
SAMN07626901	Muscle	5.22801
SAMN07626902	Muscle	3.58883
SAMN07626903	Muscle	2.44388
SAMN07626904	Muscle	8.05369
SAMN07626905	Muscle	4.03472
SAMN07626906	Muscle	7.62393
SAMN07626907	Muscle	5.10923
SAMN07626908	Muscle	7.64398
SAMN07626909	Muscle	5.17382
SAMN07626910	Muscle	10.299
SAMN07626911	Muscle	4.57419
SAMN07626912	Muscle	6.28094
SAMN07626913	Muscle	2.32252
SAMN07626914	Muscle	5.33574
SAMN07626915	Muscle	4.27482
SAMN07626916	Muscle	7.81981
SAMN07626917	Muscle	8.4154
SAMN07626918	Muscle	8.19435
SAMN07626919	Muscle	6.85776
SAMN07626920	Muscle	8.17032
SAMN07626921	Muscle	4.83108
SAMN07626922	Muscle	3.07485
SAMN07626923	Muscle	0.386342
SAMN07626924	Muscle	7.45044
SAMN07626925	Muscle	12.9702
SAMN07626926	Muscle	4.1776
SAMN07626927	Muscle	4.15322
SAMN07626928	Muscle	8.44778
SAMN07626929	Muscle	4.21196
SAMN07626930	Muscle	0.135914
SAMN07626931	Muscle	8.36425
SAMN07626932	Muscle	1.28457
SAMN07626933	Muscle	5.63912
SAMN07626934	Muscle	3.29066
SAMN07626935	Muscle	4.65808
SAMN07626936	Muscle	7.38802
SAMN07626937	Muscle	1.97075
SAMN07626938	Muscle	9.92206
SAMN07626939	Muscle	3.63949
SAMN07626940	Muscle	2.9961
SAMN07626941	Muscle	7.72253
SAMN07626942	Muscle	3.71955
SAMN07626943	Muscle	4.62488
SAMN07626944	Muscle	7.76298
SAMN07626945	Muscle	6.20202
SAMN07626946	Muscle	5.7899
SAMN07626947	Muscle	7.22988
SAMN07626948	Muscle	6.88594
SAMN07626949	Muscle	2.68723
SAMN07626950	Muscle	2.95615
SAMN07626951	Muscle	2.71976
SAMN07626952	Muscle	6.62862
SAMN07626953	Muscle	6.21505
SAMN07626954	Muscle	5.90527
SAMN07626955	Muscle	12.0547
SAMN07626956	Muscle	8.641
SAMN07626957	Muscle	3.63934
SAMN07626958	Muscle	6.23438
SAMN07626959	Muscle	6.43081
SAMN07626960	Muscle	3.55236
SAMN07626961	Muscle	2.11727
SAMN07626962	Muscle	4.86875
SAMN07626963	Muscle	6.71695
SAMN07626964	Muscle	2.99567
SAMN07626965	Muscle	2.96604
SAMN07626966	Muscle	5.24563
SAMN07626967	Muscle	3.51075
SAMN07626968	Muscle	3.6751
SAMN07626969	Muscle	4.30635
SAMN07626970	Muscle	2.56138
SAMN07626971	Muscle	10.6285
SAMN07626972	Muscle	3.26584
SAMN07626973	Muscle	1.2977
SAMN07626974	Muscle	3.40527
SAMN07626975	Muscle	4.0427
SAMN07626977	Muscle	2.73174
SAMN07626978	Muscle	2.77692
SAMN07626979	Muscle	3.47812
SAMN07626981	Muscle	3.83493
SAMN07626982	Muscle	4.77069
SAMN07626983	Muscle	3.51655
SAMN07626984	Muscle	5.52616
SAMN07626985	Muscle	9.74417
SAMN07626986	Muscle	4.23397
SAMN07626987	Muscle	4.07171
SAMN07626988	Muscle	2.9446
SAMN07626989	Muscle	4.19274
SAMN07626990	Muscle	3.28034
SAMN07626991	Muscle	4.46343
SAMN07626992	Muscle	6.37079
SAMN07626993	Muscle	4.20687
SAMN07626994	Muscle	2.59768
SAMN07626995	Muscle	6.64652
SAMN07626996	Muscle	4.65164
SAMN07626997	Muscle	2.99363
SAMN07626998	Muscle	8.07007
SAMN07626999	Muscle	6.61917
SAMN07627000	Muscle	5.63121
SAMN07627001	Muscle	5.84716
SAMN07627002	Muscle	6.08023
SAMN07627003	Muscle	3.15246
SAMN07627004	Muscle	5.82728
SAMN07627005	Muscle	5.54729
SAMN07627006	Muscle	5.79646
SAMN07627007	Muscle	4.01636
SAMN07627008	Muscle	2.89661
SAMN07627009	Muscle	4.84673
SAMN07627010	Muscle	4.00989
SAMN07627011	Muscle	3.79553
SAMN07627012	Muscle	4.5428
SAMN07627013	Muscle	3.00847
SAMN07627014	Muscle	3.02682
SAMN07627015	Muscle	5.24168
SAMN07627016	Muscle	5.32262
SAMN07627017	Muscle	3.84225
SAMN07627018	Muscle	2.63011
SAMN07627019	Muscle	3.44698
SAMN07627020	Muscle	4.03045
SAMN07627021	Muscle	3.20544
SAMN07627022	Muscle	4.00789
SAMN07627023	Muscle	6.36375
SAMN07627024	Muscle	4.42049
SAMN07627025	Muscle	4.51389
SAMN07627026	Muscle	4.74539
SAMN07627027	Muscle	6.09483
SAMN07627028	Muscle	5.8579
SAMN07627029	Muscle	6.04584
SAMN07627030	Muscle	3.50319
SAMN07627031	Muscle	5.53024
SAMN07627032	Muscle	4.68047
SAMN07627033	Muscle	6.29651
SAMN07627034	Muscle	6.1955
SAMN07627035	Muscle	4.7121
SAMN07627036	Muscle	4.69479
SAMN07627037	Muscle	4.76051
SAMN07627038	Muscle	5.30226
SAMN07627039	Muscle	4.10486
SAMN07627040	Muscle	3.50775
SAMN07627041	Muscle	5.66502
SAMN07627042	Muscle	7.49677
SAMN07627043	Muscle	5.44997
SAMN07627044	Muscle	4.57828
SAMN07640983	Liver	4.37806
SAMN07641020	Liver	3.56924
SAMN07641021	Liver	5.96514
SAMN07643023	Liver	5.22665
SAMN07785225	Brain	6.5448
SAMN07785226	Brain	6.87145
SAMN07785227	Liver	5.40473
SAMN07785228	Liver	5.1171
SAMN07785229	Lung	23.6294
SAMN07785230	Lung	24.6352
SAMN07785231	Blood/Immune	24.8816
SAMN07785232	Blood/Immune	24.0947
SAMN07785233	Blood/Immune	26.0321
SAMN07785234	Blood/Immune	22.0598
SAMN07785235	Brain	6.82607
SAMN07785236	Brain	5.65763
SAMN07785237	Liver	4.95611
SAMN07785238	Liver	4.07861
SAMN07785239	Lung	28.0235
SAMN07785240	Lung	24.6211
SAMN07785241	Blood/Immune	23.5108
SAMN07785242	Blood/Immune	23.5473
SAMN07785243	Blood/Immune	26.2253
SAMN07785244	Blood/Immune	29.2508
SAMN07785245	Brain	4.09406
SAMN07785246	Brain	7.35686
SAMN07785247	Liver	7.61142
SAMN07785248	Liver	5.87626
SAMN07785249	Lung	18.6108
SAMN07785250	Lung	24.0735
SAMN07785251	Blood/Immune	24.9212
SAMN07785252	Blood/Immune	21.5664
SAMN07785253	Blood/Immune	27.8399
SAMN07785254	Blood/Immune	30.7206
SAMN07785255	Brain	8.69652
SAMN07785256	Brain	7.44541
SAMN07785257	Liver	5.62488
SAMN07785258	Liver	5.77658
SAMN07785259	Lung	23.4655
SAMN07785260	Lung	25.1673
SAMN07785261	Blood/Immune	26.0183
SAMN07785262	Blood/Immune	22.7439
SAMN07785263	Blood/Immune	28.3977
SAMN07785264	Blood/Immune	31.9417
SAMN07806805	Ovary	6.70197
SAMN07806806	Ovary	12.0667
SAMN07806807	Ovary	5.72408
SAMN07806808	Ovary	12.894
SAMN07806809	Ovary	6.52285
SAMN07806810	Ovary	10.2006
SAMN07806811	Ovary	7.9232
SAMN07806812	Ovary	12.1363
SAMN07806813	Ovary	8.34868
SAMN07806814	Ovary	14.6681
SAMN07806815	Ovary	6.32281
SAMN07806816	Ovary	11.1808
SAMN07806817	Ovary	7.45455
SAMN07806818	Ovary	14.8732
SAMN07806819	Ovary	6.4037
SAMN07806820	Ovary	9.95563
SAMN07806821	Ovary	1.1186
SAMN07806822	Ovary	3.06915
SAMN07806823	Ovary	2.17843
SAMN07806824	Ovary	3.52753
SAMN07806825	Ovary	4.18628
SAMN07806826	Ovary	10.4591
SAMN07806827	Ovary	3.45606
SAMN07806828	Ovary	9.3676
SAMN07806829	Ovary	9.41032
SAMN07806830	Ovary	16.8507
SAMN07806831	Ovary	6.54692
SAMN07806832	Ovary	9.94407
SAMN07806833	Ovary	5.14102
SAMN07806834	Ovary	10.2344
SAMN07806835	Ovary	6.13342
SAMN07806836	Ovary	11.0049
SAMN07806837	Ovary	6.31677
SAMN07806838	Ovary	12.7123
SAMN07806839	Ovary	5.24333
SAMN07806840	Ovary	9.15704
SAMN07821329	Blood/Immune	2.31054
SAMN07821330	Blood/Immune	3.26802
SAMN07821331	Blood/Immune	1.97318
SAMN07821332	Blood/Immune	0.921343
SAMN07821333	Blood/Immune	0.681472
SAMN07821334	Blood/Immune	2.41687
SAMN07821335	Blood/Immune	1.75281
SAMN07821338	Blood/Immune	0.361994
SAMN07821339	Blood/Immune	0.596681
SAMN07821340	Blood/Immune	0.866654
SAMN07822578	Blood/Immune	40.2727
SAMN07822579	Blood/Immune	36.5613
SAMN07822580	Blood/Immune	30.9837
SAMN07822581	Blood/Immune	58.3174
SAMN07822582	Blood/Immune	32.3846
SAMN07822583	Blood/Immune	52.0308
SAMN07822584	Blood/Immune	30.7496
SAMN07822585	Blood/Immune	40.7715
SAMN07822586	Blood/Immune	34.9242
SAMN07822587	Blood/Immune	32.2129
SAMN07822588	Blood/Immune	38.0017
SAMN07822589	Blood/Immune	41.8614
SAMN07822590	Blood/Immune	49.0267
SAMN07822591	Blood/Immune	54.0588
SAMN07822592	Blood/Immune	45.5463
SAMN07835414	Uterus	15.3097
SAMN07835415	Uterus	14.5555
SAMN07835416	Uterus	14.2883
SAMN07835417	Uterus	16.5989
SAMN07835418	Uterus	14.6726
SAMN07835419	Uterus	15.5282
SAMN07956242	Ovary	10.1007
SAMN07956243	Ovary	11.1518
SAMN07956245	Ovary	9.06815
SAMN07959899	Blood/Immune	32.5289
SAMN07959900	Blood/Immune	21.0621
SAMN07959901	Blood/Immune	35.5678
SAMN07966348	Blood/Immune	17.885
SAMN07966350	Small_intestine	8.54195
SAMN07966351	Blood/Immune	1.46081
SAMN07966352	Blood/Immune	12.9469
SAMN07966354	Small_intestine	10.3595
SAMN07966356	Blood/Immune	14.2101
SAMN07966358	Small_intestine	5.64162
SAMN07966360	Blood/Immune	18.1625
SAMN07966362	Small_intestine	13.2665
SAMN07966363	Blood/Immune	5.75531
SAMN07975613	Liver	15.091
SAMN07975614	Liver	12.956
SAMN07975615	Liver	14.1819
SAMN07975638	Liver	12.6904
SAMN07975640	Liver	13.5805
SAMN07975641	Liver	11.7129
SAMN07981758	Muscle	8.04917
SAMN07981759	Liver	8.60919
SAMN07981760	Kidney	17.3834
SAMN07981761	Heart	6.72028
SAMN07981762	Brain	14.7109
SAMN08031334	Small_intestine	29.0713
SAMN08049025	Muscle	3.56439
SAMN08049026	Muscle	2.59735
SAMN08049156	Muscle	0.552311
SAMN08049157	Muscle	0.266121
SAMN08049158	Muscle	1.57371
SAMN08049159	Muscle	0.546319
SAMN08049160	Muscle	1.34725
SAMN08049161	Muscle	1.94075
SAMN08049162	Muscle	1.76203
SAMN08049163	Muscle	1.46024
SAMN08049164	Muscle	1.05117
SAMN08049165	Muscle	1.72874
SAMN08049166	Muscle	1.22351
SAMN08049167	Muscle	1.61751
SAMN08049168	Muscle	0.854955
SAMN08358028	Ovary	22.2524
SAMN08358029	Ovary	18.1657
SAMN08358030	Ovary	15.3969
SAMN08358031	Ovary	15.0342
SAMN08358032	Ovary	20.6845
SAMN08358033	Ovary	18.3555
SAMN08358034	Ovary	10.715
SAMN08358035	Ovary	19.0156
SAMN08358036	Ovary	19.3471
SAMN08358037	Ovary	17.2539
SAMN08358038	Ovary	16.6276
SAMN08358039	Ovary	17.4505
SAMN08516726	Testis	17.3024
SAMN08516727	Testis	32.3274
SAMN08516728	Testis	5.38067
SAMN08516729	Testis	7.68019
SAMN08518598	Adipose	28.0763
SAMN08518601	Adipose	33.6037
SAMN08518603	Adipose	28.285
SAMN08554545	Large_intestine	0.717382
SAMN08554546	Large_intestine	0.471657
SAMN08554548	Large_intestine	0.120126
SAMN08554549	Large_intestine	0.272494
SAMN08554550	Large_intestine	0.933428
SAMN08554551	Large_intestine	0.632775
SAMN08554552	Large_intestine	0.527677
SAMN08554553	Large_intestine	0.446928
SAMN08554554	Large_intestine	0.650086
SAMN08554555	Large_intestine	0.49054
SAMN08580359	Muscle	0.626308
SAMN08580360	Muscle	0.88853
SAMN08580361	Muscle	1.89538
SAMN08580362	Muscle	1.03028
SAMN08580363	Muscle	0.119365
SAMN08580364	Muscle	0.413639
SAMN08580365	Muscle	2.69469
SAMN08580367	Muscle	0.552026
SAMN08580368	Muscle	1.48849
SAMN08580369	Muscle	0.122408
SAMN08580370	Muscle	0.268705
SAMN08580371	Muscle	0.861138
SAMN08580372	Muscle	0.448735
SAMN08729655	Muscle	11.7275
SAMN08729656	Muscle	15.0583
SAMN08729657	Muscle	15.5051
SAMN08729658	Muscle	11.0181
SAMN08729659	Muscle	10.6199
SAMN08729660	Muscle	12.9933
SAMN08767036	Blood/Immune	14.9594
SAMN08767037	Blood/Immune	12.7425
SAMN08767038	Blood/Immune	9.65715
SAMN08767039	Blood/Immune	14.2908
SAMN08767040	Blood/Immune	12.3845
SAMN08767041	Blood/Immune	14.8415
SAMN09722851	Muscle	2.61692
SAMN09722852	Muscle	0.620316
SAMN09722853	Muscle	4.34659
SAMN09722854	Muscle	3.23844
SAMN09722855	Muscle	1.02054
SAMN09722856	Muscle	1.89091
SAMN10238011	Lung	25.0849
SAMN10238012	Lung	20.5538
SAMN10238013	Lung	24.3942
SAMN10238014	Lung	22.9696
SAMN10238015	Lung	22.7259
SAMN10238016	Lung	29.4418
SAMN10238017	Lung	30.7887
SAMN10238018	Lung	37.8144
SAMN10238019	Lung	36.0391
SAMN10238020	Lung	22.4607
SAMN10238021	Lung	16.7941
SAMN10238022	Lung	18.6721
SAMN10238023	Lung	32.0384
SAMN10238024	Lung	23.6018
SAMN10238565	Muscle	5.74881
SAMN10238566	Muscle	5.77016
SAMN10238567	Muscle	7.86512
SAMN10238568	Muscle	9.13121
SAMN10238569	Muscle	6.99167
SAMN10238570	Muscle	7.13311
SAMN10238571	Muscle	6.38468
SAMN10238572	Muscle	8.77311
SAMN10238573	Muscle	4.41785
SAMN10238574	Muscle	5.52311
SAMN10238575	Muscle	5.70725
SAMN10238576	Muscle	7.3511
SAMN10354868	Liver	1.81743
SAMN10354869	Liver	1.93908
SAMN10354870	Liver	1.30597
SAMN10354871	Liver	1.28776
SAMN10354872	Liver	2.48202
SAMN10354873	Liver	2.19926
SAMN10354874	Liver	2.78838
SAMN10354875	Liver	2.41755
SAMN10354876	Liver	1.53605
SAMN10354877	Liver	1.76469
SAMN10354878	Liver	1.73369
SAMN10354879	Liver	2.20706
SAMN10354880	Liver	1.54508
SAMN10354889	Liver	1.27991
SAMN10354890	Liver	1.50728
SAMN10354892	Liver	1.41616
SAMN10354893	Liver	2.1343
SAMN10354894	Liver	1.78971
SAMN10354895	Liver	2.43761
SAMN10354896	Liver	1.9708
SAMN10354897	Liver	1.6596
SAMN10354898	Liver	1.54515
SAMN10354899	Liver	2.85549
SAMN10354900	Liver	2.11509
SAMN10354901	Liver	2.40622
SAMN10354902	Liver	1.97185
SAMN10354903	Liver	2.21543
SAMN10354904	Liver	1.68946
SAMN10354905	Liver	1.65693
SAMN10354906	Liver	1.2393
SAMN10354907	Liver	1.7082
SAMN10354908	Liver	2.62498
SAMN10394650	Skin	16.6876
SAMN10394651	Skin	19.6633
SAMN10394652	Skin	39.9699
SAMN10394653	Skin	15.5274
SAMN10394654	Skin	25.8736
SAMN10394655	Skin	38.243
SAMN10397251	Pituitary	1.41316
SAMN10397252	Pituitary	2.20159
SAMN10397253	Pituitary	1.48697
SAMN10397254	Pituitary	2.57849
SAMN10397255	Pituitary	0.91012
SAMN10397260	Pituitary	0.511699
SAMN10397263	Pituitary	0.624976
SAMN10397264	Pituitary	1.3977
SAMN10397265	Pituitary	2.27817
SAMN10397266	Pituitary	1.79485
SAMN10397267	Pituitary	1.9612
SAMN10397268	Pituitary	2.58161
SAMN10397270	Pituitary	2.59882
SAMN10397271	Pituitary	2.26389
SAMN10397272	Pituitary	0.167776
SAMN10397273	Pituitary	2.14328
SAMN10397314	Adipose	1.67948
SAMN10397315	Adipose	0.849724
SAMN10397316	Adipose	1.03177
SAMN10397317	Adipose	1.00742
SAMN10397318	Adipose	1.97786
SAMN10397319	Adipose	1.5896
SAMN10397320	Adipose	1.0369
SAMN10397322	Adipose	1.035
SAMN10397323	Adipose	0.432661
SAMN10397324	Adipose	1.18309
SAMN10397325	Adipose	1.21172
SAMN10397326	Adipose	1.12498
SAMN10397327	Adipose	1.15175
SAMN10397328	Adipose	1.18071
SAMN10397329	Adipose	0.449971
SAMN10433029	Ovary	11.6491
SAMN10433030	Ovary	10.3986
SAMN10433031	Ovary	3.35296
SAMN10433032	Ovary	5.95511
SAMN10433033	Ovary	2.38919
SAMN10433034	Ovary	5.39942
SAMN10456580	Small_intestine	7.08489
SAMN10456595	Small_intestine	6.58413
SAMN10456596	Small_intestine	0.962843
SAMN10456597	Small_intestine	6.06186
SAMN10456598	Small_intestine	5.86405
SAMN10456599	Small_intestine	3.94629
SAMN10456600	Small_intestine	3.39145
SAMN10456601	Small_intestine	4.3644
SAMN10456602	Small_intestine	1.21971
SAMN10456603	Small_intestine	5.18689
SAMN10456604	Small_intestine	5.76398
SAMN10456605	Small_intestine	3.85352
SAMN10456606	Small_intestine	5.17443
SAMN10456607	Small_intestine	3.23987
SAMN10456608	Small_intestine	2.642
SAMN10456609	Small_intestine	4.46302
SAMN10456635	Small_intestine	8.39538
SAMN10456636	Small_intestine	5.83939
SAMN10456637	Small_intestine	5.48852
SAMN10456638	Small_intestine	1.20658
SAMN10456639	Small_intestine	6.9909
SAMN10456640	Small_intestine	3.07729
SAMN10456682	Small_intestine	7.28287
SAMN10456683	Small_intestine	4.18632
SAMN10456684	Small_intestine	7.06636
SAMN10456685	Small_intestine	7.07485
SAMN10456686	Small_intestine	4.43237
SAMN10456687	Small_intestine	2.89224
SAMN10456688	Small_intestine	6.46633
SAMN10456689	Small_intestine	7.16436
SAMN10456690	Small_intestine	7.5574
SAMN10456691	Small_intestine	4.49672
SAMN10456698	Small_intestine	5.18085
SAMN10456699	Small_intestine	6.55527
SAMN10456700	Small_intestine	7.00049
SAMN10458212	Muscle	0.955488
SAMN10458213	Muscle	2.70186
SAMN10458214	Muscle	3.37109
SAMN10458215	Muscle	4.01018
SAMN10458216	Muscle	3.60063
SAMN10458217	Muscle	3.55402
SAMN10458218	Muscle	1.7392
SAMN10458219	Muscle	1.79665
SAMN10458220	Muscle	7.23803
SAMN10458221	Muscle	5.09939
SAMN10458222	Muscle	4.80407
SAMN10458223	Muscle	3.68984
SAMN10462191	Testis	17.7332
SAMN10462193	Testis	20.2636
SAMN10462194	Testis	25.9782
SAMN10462195	Testis	22.528
SAMN10462196	Testis	22.5762
SAMN10462197	Testis	22.828
SAMN10576355	Liver	2.5915
SAMN10576360	Liver	2.74101
SAMN10576361	Liver	2.61475
SAMN10576362	Liver	0
SAMN10587641	Adipose	284.003
SAMN10593692	Ovary	6.25138
SAMN10593693	Adipose	7.7335
SAMN10593694	Muscle	2.53405
SAMN10593695	Muscle	3.55935
SAMN10593696	Kidney	5.75333
SAMN10593697	Lung	21.4321
SAMN10593698	Blood/Immune	11.3248
SAMN10593699	Liver	2.27375
SAMN10593700	Heart	2.67496
SAMN10601921	Blood/Immune	22.1393
SAMN10601922	Blood/Immune	19.4473
SAMN10601923	Blood/Immune	19.7681
SAMN10601925	Blood/Immune	18.7144
SAMN10601927	Blood/Immune	18.1459
SAMN10601928	Blood/Immune	17.1599
SAMN10601933	Blood/Immune	32.4394
SAMN10601934	Blood/Immune	32.6237
SAMN10640445	Muscle	5.06487
SAMN10640446	Muscle	2.02169
SAMN10640447	Muscle	2.79855
SAMN10640448	Muscle	3.91293
SAMN10640449	Muscle	2.25763
SAMN10640450	Muscle	1.87303
SAMN10640451	Muscle	4.06087
SAMN10640452	Muscle	5.69626
SAMN10640453	Muscle	7.92104
SAMN10640454	Muscle	7.99185
SAMN10640455	Muscle	2.17453
SAMN10640456	Muscle	3.55871
SAMN10640457	Muscle	0.559397
SAMN10640458	Muscle	5.23978
SAMN10640459	Muscle	5.50586
SAMN10640460	Muscle	4.72784
SAMN10640461	Muscle	1.10186
SAMN10640462	Muscle	4.00228
SAMN10640463	Muscle	4.65346
SAMN10640464	Muscle	3.67382
SAMN10640465	Muscle	3.37336
SAMN10640466	Muscle	3.22789
SAMN10640467	Muscle	1.80616
SAMN10640468	Muscle	2.38487
SAMN10640469	Muscle	1.70915
SAMN10640470	Muscle	1.39747
SAMN10640471	Muscle	2.49948
SAMN10640472	Muscle	2.53633
SAMN10640473	Muscle	1.38939
SAMN10640474	Muscle	1.86837
SAMN10640475	Muscle	2.65703
SAMN10640476	Muscle	6.03619
SAMN10640477	Muscle	2.95325
SAMN10640478	Muscle	1.72798
SAMN10640479	Muscle	2.14804
SAMN10640480	Muscle	6.21477
SAMN10640481	Muscle	2.85352
SAMN10640482	Muscle	4.64914
SAMN10640483	Muscle	0.963144
SAMN10640484	Muscle	0.93794
SAMN10640485	Muscle	2.00823
SAMN10640486	Muscle	0.890289
SAMN10640487	Muscle	2.73167
SAMN10640488	Muscle	3.11071
SAMN10640489	Muscle	4.8531
SAMN10640490	Muscle	3.50766
SAMN10640491	Muscle	5.54328
SAMN10640492	Muscle	1.05288
SAMN10640501	Muscle	5.6624
SAMN10640502	Muscle	2.94174
SAMN10640503	Muscle	2.99687
SAMN10640504	Muscle	3.7102
SAMN10640505	Muscle	2.50152
SAMN10640506	Muscle	4.63301
SAMN10640507	Muscle	4.52564
SAMN10640508	Muscle	4.9173
SAMN10640509	Muscle	1.70649
SAMN10640510	Muscle	2.4834
SAMN10640511	Muscle	4.18647
SAMN10640512	Muscle	5.81491
SAMN10640513	Muscle	3.70682
SAMN10640514	Muscle	3.58955
SAMN10640515	Muscle	2.89928
SAMN10640516	Muscle	1.28143
SAMN10640517	Muscle	5.97746
SAMN10640518	Muscle	2.67681
SAMN10640519	Muscle	1.26059
SAMN10640520	Muscle	4.33945
SAMN10640521	Muscle	1.40089
SAMN10640522	Muscle	5.43884
SAMN10640523	Muscle	3.91915
SAMN10640524	Muscle	2.66221
SAMN10640525	Muscle	1.42667
SAMN10640526	Muscle	2.37
SAMN10640527	Muscle	2.16681
SAMN10640528	Muscle	3.42919
SAMN10640529	Muscle	2.32566
SAMN10640530	Muscle	2.81078
SAMN10640531	Muscle	2.83522
SAMN10640532	Muscle	2.24279
SAMN10640533	Muscle	3.39502
SAMN10640534	Muscle	3.359
SAMN10640535	Muscle	4.71643
SAMN10640536	Muscle	4.3386
SAMN10640537	Muscle	4.25195
SAMN10640538	Muscle	2.85263
SAMN10640539	Muscle	3.62488
SAMN10640540	Muscle	8.11309
SAMN10640541	Muscle	3.58051
SAMN10640542	Muscle	6.27649
SAMN10640543	Muscle	2.04194
SAMN10640544	Muscle	1.55697
SAMN10640545	Muscle	2.14695
SAMN10640546	Muscle	0.797841
SAMN10640547	Muscle	2.72285
SAMN10640548	Muscle	4.11247
SAMN10640549	Muscle	5.35048
SAMN10640550	Muscle	2.63953
SAMN10640551	Muscle	2.37352
SAMN10640552	Muscle	5.03142
SAMN10640553	Muscle	2.90536
SAMN10640554	Muscle	2.54979
SAMN10640555	Muscle	2.41754
SAMN10640556	Muscle	3.12683
SAMN10640557	Muscle	8.08085
SAMN10640558	Muscle	3.90613
SAMN10640559	Muscle	2.44331
SAMN10640560	Muscle	1.50048
SAMN10640561	Muscle	3.69222
SAMN10640562	Muscle	5.75647
SAMN10640563	Muscle	3.44398
SAMN10640564	Muscle	3.21543
SAMN10640565	Muscle	2.67829
SAMN10640566	Muscle	2.54299
SAMN10640567	Muscle	5.65969
SAMN10640568	Muscle	4.10629
SAMN10640569	Muscle	4.85372
SAMN10640570	Muscle	3.73369
SAMN10640571	Muscle	1.29946
SAMN10640572	Muscle	0.996069
SAMN10640573	Muscle	5.34235
SAMN10640574	Muscle	2.18043
SAMN10640575	Muscle	1.44111
SAMN10640576	Muscle	2.3375
SAMN10640577	Muscle	2.20948
SAMN10640578	Muscle	2.23069
SAMN10640579	Muscle	3.63087
SAMN10640580	Muscle	2.28452
SAMN10640581	Muscle	6.60124
SAMN10640582	Muscle	2.54955
SAMN10640583	Muscle	2.23958
SAMN10640584	Muscle	1.9466
SAMN10640585	Muscle	2.59701
SAMN10640586	Muscle	2.95106
SAMN10640587	Muscle	1.74882
SAMN10640588	Muscle	4.74006
SAMN10640589	Muscle	2.40204
SAMN10640590	Muscle	2.4292
SAMN10640591	Muscle	1.43861
SAMN10640592	Muscle	1.82557
SAMN10640593	Muscle	4.22456
SAMN10640594	Muscle	2.9066
SAMN10640595	Muscle	2.95411
SAMN10640596	Muscle	1.75081
SAMN10640597	Muscle	2.24639
SAMN10640598	Muscle	1.40854
SAMN10640599	Muscle	2.16064
SAMN10640600	Muscle	2.80107
SAMN10640601	Muscle	5.44141
SAMN10640602	Muscle	5.50057
SAMN10640603	Muscle	2.65159
SAMN10640604	Muscle	4.79694
SAMN10640605	Muscle	1.73702
SAMN10640606	Muscle	4.27202
SAMN10640607	Muscle	2.85058
SAMN10640608	Muscle	2.52809
SAMN10640609	Muscle	1.51455
SAMN10640610	Muscle	7.12788
SAMN10640611	Muscle	4.26141
SAMN10640612	Muscle	3.10633
SAMN10640613	Muscle	5.73226
SAMN10640614	Muscle	2.7918
SAMN10640615	Muscle	1.41887
SAMN10640616	Muscle	2.68532
SAMN10640617	Muscle	1.61737
SAMN10640618	Muscle	5.36047
SAMN10640619	Muscle	3.86604
SAMN10640620	Muscle	6.05949
SAMN10640621	Muscle	3.50328
SAMN10640622	Muscle	2.08194
SAMN10640623	Muscle	3.76612
SAMN10640624	Muscle	4.13706
SAMN10640625	Muscle	3.08395
SAMN10640626	Muscle	10.2004
SAMN10640627	Muscle	4.59334
SAMN10640628	Muscle	3.09245
SAMN10640630	Muscle	1.97865
SAMN10640631	Muscle	2.24215
SAMN10640632	Muscle	5.40945
SAMN10640633	Muscle	1.80616
SAMN10640634	Muscle	2.5409
SAMN10640635	Muscle	5.47698
SAMN10640636	Muscle	4.83825
SAMN10640637	Muscle	6.35947
SAMN10640638	Muscle	4.70542
SAMN10640639	Muscle	2.20501
SAMN10640640	Muscle	4.54694
SAMN10640641	Muscle	3.52188
SAMN10640642	Muscle	2.40857
SAMN10662293	Liver	0.140674
SAMN10662300	Liver	0.227126
SAMN10662301	Liver	0.194354
SAMN10662302	Liver	0.227983
SAMN10662303	Liver	0.17548
SAMN10662304	Liver	0.172722
SAMN10689826	Blood/Immune	5.95422
SAMN10689827	Blood/Immune	8.52282
SAMN10689828	Blood/Immune	4.75775
SAMN10689829	Blood/Immune	10.1509
SAMN10689830	Blood/Immune	13.0709
SAMN10689831	Blood/Immune	14.426
SAMN10689832	Blood/Immune	10.8366
SAMN10689833	Blood/Immune	10.8123
SAMN10689834	Blood/Immune	9.20884
SAMN10689835	Blood/Immune	10.3603
SAMN10689836	Blood/Immune	4.21862
SAMN10689837	Blood/Immune	10.1287
SAMN10689838	Blood/Immune	6.98226
SAMN10689839	Blood/Immune	11.1711
SAMN10689840	Blood/Immune	4.45773
SAMN10689841	Blood/Immune	6.16768
SAMN10689842	Blood/Immune	4.548
SAMN10689843	Blood/Immune	5.70539
SAMN10689844	Blood/Immune	5.52165
SAMN10689845	Blood/Immune	6.22474
SAMN10793397	Skin	5.38596
SAMN10793402	Skin	7.97242
SAMN10793403	Skin	9.23359
SAMN10793404	Skin	7.89295
SAMN10793405	Skin	4.8133
SAMN10793406	Skin	9.69441
SAMN10992028	Blood/Immune	63.4695
SAMN10992029	Blood/Immune	46.6004
SAMN10992030	Blood/Immune	44.2633
SAMN10992031	Blood/Immune	12.6247
SAMN10992032	Blood/Immune	16.286
SAMN10992033	Blood/Immune	17.5169
SAMN10992034	Blood/Immune	55.2126
SAMN10992035	Blood/Immune	43.9601
SAMN10992036	Blood/Immune	46.7617
SAMN10992038	Blood/Immune	51.304
SAMN10992039	Blood/Immune	38.1745
SAMN10992040	Blood/Immune	34.4327
SAMN10992041	Blood/Immune	18.719
SAMN10992042	Blood/Immune	18.6889
SAMN10992043	Blood/Immune	19.2238
SAMN10992044	Blood/Immune	16.5567
SAMN10992045	Blood/Immune	15.9807
SAMN11018809	Liver	2.65598
SAMN11018810	Liver	1.20192
SAMN11018811	Liver	4.04356
SAMN11018812	Liver	4.16654
SAMN11018813	Liver	3.26812
SAMN11018814	Liver	3.73226
SAMN11031966	Large_intestine	6.95663
SAMN11031967	Large_intestine	8.28473
SAMN11031968	Large_intestine	5.71956
SAMN11031969	Large_intestine	7.99486
SAMN11031970	Large_intestine	6.78353
SAMN11031971	Large_intestine	7.13204
SAMN11031972	Large_intestine	8.76626
SAMN11031973	Large_intestine	8.11147
SAMN11031974	Large_intestine	8.2209
SAMN11031975	Large_intestine	6.13639
SAMN11031976	Large_intestine	9.9762
SAMN11031977	Large_intestine	9.37607
SAMN11031978	Large_intestine	8.38623
SAMN11031979	Large_intestine	9.42653
SAMN11031980	Large_intestine	6.53262
SAMN11031981	Large_intestine	7.20535
SAMN11039068	Muscle	193.901
SAMN11164566	Muscle	5.38587
SAMN11164567	Muscle	4.91411
SAMN11164568	Muscle	3.31273
SAMN11164569	Muscle	4.3512
SAMN11164570	Muscle	3.5954
SAMN11164571	Muscle	5.91051
SAMN11164572	Muscle	6.79998
SAMN11164573	Muscle	3.41792
SAMN11164574	Muscle	3.89481
SAMN11164575	Muscle	4.01688
SAMN11164576	Muscle	5.15979
SAMN11164577	Muscle	3.63439
SAMN11164578	Muscle	3.46909
SAMN11164579	Muscle	4.4962
SAMN11164580	Muscle	6.1857
SAMN11164581	Muscle	3.47614
SAMN11164582	Muscle	4.13534
SAMN11164583	Muscle	3.42553
SAMN11164584	Muscle	6.86756
SAMN11164585	Muscle	3.93532
SAMN11164586	Muscle	3.80862
SAMN11164587	Muscle	6.18011
SAMN11164588	Muscle	4.46243
SAMN11164589	Muscle	4.13436
SAMN11164590	Muscle	3.95558
SAMN11164591	Muscle	4.06843
SAMN11164592	Muscle	3.97391
SAMN11164593	Muscle	3.88958
SAMN11231772	Brain	10.526
SAMN11231773	Brain	12.2052
SAMN11231774	Brain	10.6591
SAMN11231775	Brain	10.2071
SAMN11231776	Brain	10.2259
SAMN11231777	Brain	11.8336
SAMN11231778	Brain	8.98169
SAMN11231779	Brain	9.0272
SAMN11231780	Brain	10.6311
SAMN11231781	Brain	10.5713
SAMN11231782	Brain	10.9234
SAMN11231783	Brain	11.5024
SAMN11231784	Brain	9.81035
SAMN11231785	Brain	9.82899
SAMN11231786	Brain	11.4452
SAMN11231787	Brain	10.0602
SAMN11231788	Brain	9.24082
SAMN11231789	Brain	7.04534
SAMN11231790	Brain	7.93675
SAMN11231791	Brain	8.03983
SAMN11231792	Brain	6.89647
SAMN11231793	Brain	7.3609
SAMN11231794	Brain	8.85247
SAMN11231795	Brain	6.50355
SAMN11231796	Brain	9.55906
SAMN11231797	Brain	7.55381
SAMN11231798	Brain	7.23522
SAMN11231799	Brain	8.24463
SAMN11231800	Brain	6.71255
SAMN11231801	Brain	8.97965
SAMN11248530	Small_intestine	3.73397
SAMN11248531	Small_intestine	3.09112
SAMN11248532	Small_intestine	5.02606
SAMN11248533	Small_intestine	7.35805
SAMN11248534	Small_intestine	4.18057
SAMN11248535	Small_intestine	3.53072
SAMN11248536	Small_intestine	6.34592
SAMN11248537	Small_intestine	6.57276
SAMN11248538	Small_intestine	5.54171
SAMN11248539	Small_intestine	4.38216
SAMN11248540	Small_intestine	5.96581
SAMN11248541	Small_intestine	6.27953
SAMN11248542	Small_intestine	3.32728
SAMN11248543	Small_intestine	5.24833
SAMN11248544	Small_intestine	5.46611
SAMN11248545	Small_intestine	5.27059
SAMN11248546	Small_intestine	9.40669
SAMN11248547	Small_intestine	9.18059
SAMN11248548	Small_intestine	10.6098
SAMN11248549	Small_intestine	11.4087
SAMN11248550	Small_intestine	5.92762
SAMN11248551	Small_intestine	9.26598
SAMN11248552	Small_intestine	10.6116
SAMN11248553	Small_intestine	8.94762
SAMN11248554	Small_intestine	9.9941
SAMN11248555	Small_intestine	9.81177
SAMN11248556	Small_intestine	12.3548
SAMN11248557	Small_intestine	8.35315
SAMN11248558	Small_intestine	10.6508
SAMN11248559	Small_intestine	9.69888
SAMN11258772	Small_intestine	8.12973
SAMN11258773	Small_intestine	10.0898
SAMN11258774	Small_intestine	16.1882
SAMN11258775	Small_intestine	13.1009
SAMN11258776	Small_intestine	9.47893
SAMN11258777	Small_intestine	13.2725
SAMN11258778	Small_intestine	8.85838
SAMN11258779	Small_intestine	10.9068
SAMN11258780	Small_intestine	11.8524
SAMN11258781	Small_intestine	11.6496
SAMN11258782	Small_intestine	14.5419
SAMN11258783	Small_intestine	16.6426
SAMN11258784	Small_intestine	11.7408
SAMN11258785	Small_intestine	10.9418
SAMN11258786	Small_intestine	15.1659
SAMN11258787	Small_intestine	12.0567
SAMN11258788	Small_intestine	5.45378
SAMN11258789	Small_intestine	9.92015
SAMN11258790	Small_intestine	7.50233
SAMN11258791	Small_intestine	7.58738
SAMN11258792	Small_intestine	12.3353
SAMN11258793	Small_intestine	8.62108
SAMN11258794	Small_intestine	9.49044
SAMN11258795	Small_intestine	11.4317
SAMN11258796	Small_intestine	11.781
SAMN11258797	Small_intestine	14.4377
SAMN11258798	Small_intestine	16.5685
SAMN11258799	Small_intestine	10.9234
SAMN11258800	Small_intestine	11.2161
SAMN11258801	Small_intestine	15.1976
SAMN11261062	Liver	0.222941
SAMN11261063	Liver	0.226745
SAMN11261064	Liver	0.197736
SAMN11261065	Liver	0.142192
SAMN11261066	Liver	0.248151
SAMN11261067	Liver	0.184782
SAMN11280502	Kidney	11.6902
SAMN11280622	Small_intestine	12.9415
SAMN11280623	Small_intestine	5.31544
SAMN11280624	Small_intestine	16.0011
SAMN11280625	Small_intestine	7.39999
SAMN11280626	Small_intestine	7.36599
SAMN11280627	Small_intestine	11.8138
SAMN11280628	Small_intestine	4
SAMN11280629	Small_intestine	10.5668
SAMN11280630	Small_intestine	7.39785
SAMN11280631	Small_intestine	5.11956
SAMN11280632	Small_intestine	11.7588
SAMN11280633	Small_intestine	4.04584
SAMN11280634	Small_intestine	5.1041
SAMN11280635	Small_intestine	5.39652
SAMN11280636	Small_intestine	8.46124
SAMN11280637	Small_intestine	11.0166
SAMN11280638	Small_intestine	8.5434
SAMN11280639	Small_intestine	5.98088
SAMN11280640	Small_intestine	3.788
SAMN11280641	Small_intestine	4.31586
SAMN11280642	Small_intestine	13.7015
SAMN11280643	Small_intestine	10.0524
SAMN11280644	Small_intestine	18.6373
SAMN11280645	Small_intestine	7.78435
SAMN11280646	Small_intestine	12.7024
SAMN11280647	Small_intestine	12.198
SAMN11280648	Small_intestine	10.1145
SAMN11280649	Small_intestine	6.2062
SAMN11280650	Small_intestine	7.47996
SAMN11280651	Small_intestine	10.2617
SAMN11295148	Adipose	39.006
SAMN11310384	Adipose	33.7709
SAMN11310394	Adipose	26.3363
SAMN11310395	Adipose	25.474
SAMN11310396	Adipose	26.3936
SAMN11310398	Adipose	30.5728
SAMN11334413	Heart	1.37987
SAMN11334414	Heart	1.1129
SAMN11334415	Heart	0.451493
SAMN11334416	Heart	1.1536
SAMN11334417	Heart	0.673007
SAMN11334418	Heart	0.693361
SAMN11334420	Heart	1.31644
SAMN11334421	Heart	0.645425
SAMN11334422	Heart	0.589785
SAMN11334423	Heart	1.03424
SAMN11334424	Heart	3.44379
SAMN11334425	Heart	1.87179
SAMN11334426	Heart	1.64457
SAMN11334427	Adipose	1.66388
SAMN11334428	Adipose	0.915922
SAMN11334429	Adipose	1.15551
SAMN11334430	Adipose	0.654936
SAMN11334431	Adipose	1.37112
SAMN11334432	Adipose	1.92496
SAMN11334433	Adipose	1.01883
SAMN11334434	Adipose	1.73711
SAMN11334435	Adipose	1.18147
SAMN11334436	Adipose	1.40213
SAMN11334438	Adipose	1.48878
SAMN11334440	Adipose	1.05764
SAMN11334442	Adipose	1.09407
SAMN11334443	Adipose	0.878353
SAMN11334444	Adipose	1.3036
SAMN11334445	Adipose	1.9845
SAMN11334446	Adipose	0.776774
SAMN11334447	Adipose	0.745102
SAMN11334448	Adipose	1.44778
SAMN11334449	Adipose	1.64305
SAMN11334454	Heart	1.01046
SAMN11445200	Muscle	25.1578
SAMN11445301	Muscle	18.5707
SAMN11445322	Muscle	17.1716
SAMN11445323	Muscle	20.4835
SAMN11445324	Muscle	17.3958
SAMN11445325	Muscle	17.1546
SAMN11467157	Brain	31.7023
SAMN11467158	Brain	34.0103
SAMN11467159	Brain	25.3422
SAMN11467160	Brain	31.3571
SAMN11467161	Brain	28.2775
SAMN11467162	Brain	33.9913
SAMN11489434	Brain	44.3479
SAMN11489435	Brain	51.7956
SAMN11489436	Brain	44.9169
SAMN11489437	Brain	50.854
SAMN11489438	Brain	42.3585
SAMN11489439	Brain	28.745
SAMN11605462	Liver	7.55222
SAMN11605463	Liver	7.81935
SAMN11633728	Lung	624.102
SAMN12015883	Pituitary	1.48497
SAMN12015884	Pituitary	1.03395
SAMN12015885	Pituitary	0.74824
SAMN12015886	Pituitary	1.53129
SAMN12015887	Pituitary	0.5428
SAMN12015888	Pituitary	0.732547
SAMN12015889	Pituitary	0.997812
SAMN12015890	Pituitary	0.731406
SAMN12015891	Pituitary	0.732642
SAMN12015892	Pituitary	0.801027
SAMN12015893	Pituitary	0.758132
SAMN12015894	Pituitary	0.870886
SAMN12015918	Pituitary	1.12086
SAMN12015919	Pituitary	1.2393
SAMN12015920	Pituitary	1.24643
SAMN12015921	Pituitary	0.684373
SAMN12057763	Lung	59.5865
SAMN12057764	Lung	54.5288
SAMN12057765	Lung	55.4852
SAMN12057766	Lung	51.8002
SAMN12057767	Lung	44.4035
SAMN12057768	Lung	58.0045
SAMN12092240	Ovary	5.99168
SAMN12092241	Ovary	7.38406
SAMN12092242	Ovary	6.23001
SAMN12092243	Ovary	9.00162
SAMN12092244	Ovary	6.34464
SAMN12092245	Ovary	8.31724
SAMN12158052	Ovary	17.266
SAMN12158053	Ovary	22.4797
SAMN12158054	Ovary	14.0072
SAMN12158055	Ovary	21.1295
SAMN12158056	Ovary	24.7281
SAMN12158057	Ovary	18.6387
SAMN12202092	Heart	5.78686
SAMN12202093	Heart	3.7569
SAMN12202094	Heart	2.0818
SAMN12202096	Heart	12.7377
SAMN12202098	Heart	3.95787
SAMN12202099	Heart	7.20918
SAMN12202100	Heart	6.31824
SAMN12202101	Heart	0.361518
SAMN12202103	Heart	5.00685
SAMN12202104	Heart	7.07295
SAMN12202105	Heart	1.321
SAMN12241608	Ovary	11.4803
SAMN12241609	Ovary	17.9654
SAMN12241610	Ovary	14.8361
SAMN12241611	Ovary	14.9303
SAMN12241612	Ovary	17.7893
SAMN12241613	Ovary	16.7343
SAMN12241707	Ovary	11.4803
SAMN12241708	Ovary	17.9654
SAMN12241709	Ovary	14.8361
SAMN12241710	Ovary	16.6824
SAMN12241711	Ovary	12.6412
SAMN12241712	Ovary	14.7017
SAMN12251705	Small_intestine	9.09511
SAMN12251706	Small_intestine	14.5531
SAMN12251707	Small_intestine	11.952
SAMN12251708	Small_intestine	14.6812
SAMN12251709	Small_intestine	10.0011
SAMN12251710	Small_intestine	7.06753
SAMN12251711	Small_intestine	13.1463
SAMN12251712	Small_intestine	14.6955
SAMN12251713	Small_intestine	18.7948
SAMN12251714	Small_intestine	15.2355
SAMN12251715	Small_intestine	10.8113
SAMN12251716	Small_intestine	15.5927
SAMN12254108	Large_intestine	18.421
SAMN12254109	Large_intestine	6.99634
SAMN12254110	Large_intestine	9.75341
SAMN12254111	Large_intestine	10.4708
SAMN12254112	Large_intestine	12.3226
SAMN12254113	Large_intestine	11.0768
SAMN12254115	Large_intestine	16.7186
SAMN12254117	Large_intestine	15.6365
SAMN12254118	Large_intestine	17.0813
SAMN12254119	Large_intestine	18.3841
SAMN12254120	Large_intestine	14.6007
SAMN12254121	Large_intestine	14.7676
SAMN12254122	Large_intestine	17.8437
SAMN12254123	Large_intestine	12.7655
SAMN12254124	Large_intestine	10.7762
SAMN12254125	Large_intestine	11.1355
SAMN12254126	Large_intestine	13.4962
SAMN12254127	Large_intestine	11.3955
SAMN12254128	Large_intestine	14.3829
SAMN12254129	Large_intestine	14.644
SAMN12254130	Large_intestine	10.9738
SAMN12254131	Large_intestine	12.3752
SAMN12254132	Large_intestine	11.2974
SAMN12254133	Large_intestine	14.4563
SAMN12254134	Large_intestine	14.4641
SAMN12254135	Large_intestine	16.1041
SAMN12254140	Large_intestine	16.7872
SAMN12254141	Large_intestine	16.6195
SAMN12254142	Large_intestine	13.9357
SAMN12254143	Large_intestine	17.1376
SAMN12254144	Large_intestine	12.3049
SAMN12254146	Large_intestine	22.0477
SAMN12254147	Large_intestine	16.1868
SAMN12254148	Large_intestine	13.2767
SAMN12254149	Large_intestine	16.7207
SAMN12254150	Large_intestine	18.5596
SAMN12254151	Large_intestine	17.3538
SAMN12254152	Large_intestine	13.8946
SAMN12254153	Large_intestine	12.1101
SAMN12344372	Brain	0.297413
SAMN12344374	Brain	0.178714
SAMN12344375	Brain	0.292848
SAMN12344377	Brain	0.264219
SAMN12344378	Brain	0.365037
SAMN12344380	Brain	0.264124
SAMN12344382	Brain	0.140574
SAMN12344384	Brain	0.519783
SAMN12344385	Brain	0.13211
SAMN12344386	Brain	0.283622
SAMN12344387	Brain	0.275442
SAMN12344388	Brain	0.160453
SAMN12344389	Brain	0.249572
SAMN12344390	Brain	0.255374
SAMN12344391	Brain	0.207533
SAMN12344392	Brain	0.227792
SAMN12344393	Brain	0.322713
SAMN12344395	Brain	0.207247
SAMN12344396	Brain	0.416397
SAMN12344397	Brain	0.343352
SAMN12344398	Brain	0.319193
SAMN12344400	Brain	0.122694
SAMN12344401	Brain	0.225128
SAMN12347663	Muscle	5.30236
SAMN12347664	Muscle	4.85812
SAMN12347666	Muscle	1.86931
SAMN12347667	Muscle	2.30217
SAMN12347668	Muscle	0.930141
SAMN12347670	Muscle	0.75643
SAMN12358461	Muscle	19.1719
SAMN12358462	Muscle	18.5464
SAMN12358463	Muscle	31.2108
SAMN12358464	Muscle	12.2347
SAMN12358465	Muscle	7.92861
SAMN12358466	Muscle	9.10481
SAMN12358467	Muscle	5.44479
SAMN12358468	Muscle	8.36846
SAMN12358469	Muscle	7.67614
SAMN12385848	Ovary	46.451
SAMN12624130	Ovary	6.91789
SAMN12624131	Ovary	3.42382
SAMN12624132	Ovary	15.4421
SAMN12624133	Ovary	16.3425
SAMN12624134	Ovary	1.81061
SAMN12624135	Ovary	1.6529
SAMN12624136	Ovary	2.47946
SAMN12624137	Ovary	4.82937
SAMN12624138	Ovary	3.9109
SAMN12624139	Ovary	6.784
SAMN12723793	Muscle	6.22665
SAMN12723794	Muscle	6.27891
SAMN12723795	Liver	10.6307
SAMN12723796	Liver	7.00409
SAMN12723797	Muscle	6.2713
SAMN12723798	Muscle	6.96624
SAMN12723799	Liver	6.3754
SAMN12723800	Liver	14.2549
SAMN12723801	Brain	18.8209
SAMN12723802	Brain	28.2475
SAMN12723803	Brain	24.047
SAMN12723804	Brain	26.3587
SAMN12723805	Brain	24.0286
SAMN12723806	Brain	23.0967
SAMN12723807	Brain	24.1683
SAMN12723808	Brain	34.4886
SAMN13000010	Pituitary	24.2793
SAMN13694285	Liver	10.0186
SAMN13694286	Liver	7.38834
SAMN13694287	Liver	7.2063
SAMN13694288	Liver	8.26707
SAMN13694289	Liver	0.882062
SAMN13694290	Liver	3.21305
SAMN13694291	Liver	3.39443
SAMN13694292	Liver	6.75908
SAMN13694293	Liver	6.41685
SAMN13694294	Liver	7.12355
SAMN13694295	Liver	5.14466
SAMN13694296	Liver	10.0976
SAMN13694297	Liver	4.25547
SAMN13694298	Liver	11.0947
SAMN13694299	Liver	10.2241
SAMN13694300	Liver	7.69685
SAMN13694301	Liver	1.87883
SAMN13694302	Liver	5.30868
SAMN13694303	Liver	4.36789
SAMN13694304	Liver	4.63187
SAMN13694305	Liver	10.3826
SAMN13694306	Liver	3.62108
SAMN13694307	Liver	8.72793
SAMN13694308	Liver	4.00585
SAMN13694309	Liver	3.7646
SAMN13694310	Liver	1.63563
SAMN13694311	Liver	10.3123
SAMN13694312	Liver	14.9702
SAMN13694313	Liver	10.565
SAMN13694314	Liver	5.32465
SAMN13694315	Liver	2.2656
SAMN13694316	Liver	9.35434
SAMN13694317	Liver	8.33879
SAMN13694318	Liver	6.26755
SAMN13694319	Liver	5.13696
SAMN13694320	Liver	4.63649
SAMN13694321	Liver	5.08988
SAMN13694322	Liver	7.893
SAMN13694323	Liver	8.27302
SAMN13694324	Liver	8.34373
SAMN13694325	Liver	4.20801
SAMN13694326	Liver	9.19703
SAMN13707130	Lung	6.65334
SAMN13707131	Lung	10.4453
SAMN13707132	Lung	6.82861
SAMN13707133	Lung	12.6667
SAMN13707134	Lung	8.86509
SAMN13707135	Lung	9.59031
SAMN13707136	Lung	9.11675
SAMN13707137	Lung	9.77606
SAMN13707138	Lung	6.62683
SAMN13707139	Lung	11.5515
SAMN13707140	Lung	19.2908
SAMN13707141	Lung	9.54639
SAMN13707142	Lung	8.55531
SAMN13707143	Lung	8.39852
SAMN13707144	Lung	18.4095
SAMN13707145	Lung	9.16773
SAMN13707146	Lung	10.4715
SAMN13707147	Lung	10.0813
SAMN13707148	Lung	4.58284
SAMN13707149	Lung	3.66725
SAMN13707150	Lung	12.5147
SAMN13707151	Lung	9.57038
SAMN13707152	Lung	7.07148
SAMN13707153	Lung	14.8138
SAMN13901534	Small_intestine	2.42677
SAMN13901535	Small_intestine	6.54603
SAMN13901536	Small_intestine	5.45601
SAMN13901537	Small_intestine	8.39523
SAMN13901538	Small_intestine	19.0557
SAMN13901539	Small_intestine	13.0561
SAMN13901540	Small_intestine	17.4008
SAMN13901541	Small_intestine	15.9346
SAMN13901542	Small_intestine	10.246
SAMN13901543	Small_intestine	10.0253
SAMN13901544	Small_intestine	13.2449
SAMN13901545	Small_intestine	4.53205
SAMN13901546	Small_intestine	3.57809
SAMN13901547	Small_intestine	3.26472
SAMN13901549	Small_intestine	6.08294
SAMN13901550	Small_intestine	5.96804
SAMN13901551	Small_intestine	4.81623
SAMN13901552	Small_intestine	11.9018
SAMN13901553	Small_intestine	10.3178
SAMN13901554	Small_intestine	11.3053
SAMN13901555	Small_intestine	7.7964
SAMN13901556	Small_intestine	5.40142
SAMN13901557	Small_intestine	13.4323
SAMN13901558	Small_intestine	11.413
SAMN13901559	Small_intestine	16.8427
SAMN13919765	Liver	0.050124
SAMN13919766	Liver	0.056116
SAMN13919767	Liver	0.049173
SAMN13919769	Liver	0.045656
SAMN13919770	Liver	0.027202
SAMN13919771	Liver	0.027582
SAMN13919772	Liver	0.069148
SAMN13919773	Liver	0.032623
SAMN13919774	Liver	0.032148
SAMN13919775	Liver	0.061727
SAMN13919776	Liver	0.023302
SAMN13919777	Liver	0.039377
SAMN13919778	Liver	0.037284
SAMN13919779	Liver	0.02654
SAMN13919780	Liver	0.109758
SAMN14051852	Heart	7.30366
SAMN14051853	Heart	3.42686
SAMN14051854	Heart	8.55792
SAMN14051855	Heart	5.774
SAMN14051856	Heart	5.34131
SAMN14051857	Heart	5.85802
SAMN14051858	Heart	7.47164
SAMN14051859	Heart	4.18524
SAMN14051860	Heart	6.51113
SAMN14051861	Heart	9.48087
SAMN14051862	Heart	11.9263
SAMN14051863	Heart	9.26006
SAMN14051864	Heart	12.8778
SAMN14051865	Heart	6.6517
SAMN14051867	Heart	6.81995
SAMN14051868	Heart	5.16185
SAMN14051869	Heart	4.88026
SAMN14051870	Heart	4.88596
SAMN14051871	Heart	5.24142
SAMN14051872	Heart	3.3132
SAMN14299997	Small_intestine	46.5602
SAMN14300016	Small_intestine	46.4197
SAMN14300017	Small_intestine	34.7398
SAMN14300018	Small_intestine	16.9701
SAMN14300019	Small_intestine	15.716
SAMN14300020	Small_intestine	4.92591
SAMN14300021	Small_intestine	15.6758
SAMN14300022	Small_intestine	18.283
SAMN14300023	Small_intestine	19.2347
SAMN14300024	Small_intestine	17.8573
SAMN14300026	Small_intestine	15.6559
SAMN14300027	Small_intestine	17.1244
SAMN14300028	Small_intestine	20.5935
SAMN14300030	Small_intestine	10.8991
SAMN14300031	Small_intestine	18.9349
SAMN14343662	Blood/Immune	23.326
SAMN14343663	Blood/Immune	27.6453
SAMN14343664	Blood/Immune	31.8853
SAMN14483288	Ovary	5.49068
SAMN14483289	Ovary	6.9894
SAMN14483290	Ovary	5.42857
SAMN14549227	Blood/Immune	8.835
SAMN14549228	Blood/Immune	8.97451
SAMN14549229	Blood/Immune	7.09074
SAMN14549230	Blood/Immune	32.9459
SAMN14549231	Blood/Immune	10.2533
SAMN14549232	Blood/Immune	12.4166
SAMN14549233	Blood/Immune	8.12636
SAMN14549235	Blood/Immune	3.73875
SAMN14549236	Blood/Immune	8.3944
SAMN14549237	Blood/Immune	5.15492
SAMN14549238	Blood/Immune	14.9382
SAMN14549239	Blood/Immune	10.6726
SAMEA103939809	Blood/Immune	3.60887
SAMEA103939822	Blood/Immune	1.14809
SAMEA103939836	Blood/Immune	2.25704
SAMEA103939837	Blood/Immune	5.03119
SAMEA104365483	Muscle	7.32366
SAMEA104365490	Muscle	3.19755
SAMEA104406695	Adipose	14.3607
SAMEA104406703	Adipose	9.54889
SAMEA104407664	Liver	5.07469
SAMEA104407670	Liver	1.41982
SAMEA1876828	Brain	2.57932
SAMEA2337691	Blood/Immune	0.906125
SAMEA2337696	Blood/Immune	0.978315
SAMEA2337697	Blood/Immune	0.315253
SAMEA2337702	Blood/Immune	0.393097
SAMEA2337704	Blood/Immune	0.569812
SAMEA2781067	Muscle	0.612364
SAMEA2781068	Muscle	0.549407
SAMEA2781070	Muscle	0.510403
SAMEA2781072	Muscle	0.624311
SAMEA3303530	Blood/Immune	4.01877
SAMEA3643808	Brain	11.5674
SAMEA3643811	Brain	10.0751
SAMEA3643812	Brain	11.2891
SAMEA3720874	Blood/Immune	4.32214
SAMEA3720875	Blood/Immune	1.92572
SAMEA3720876	Blood/Immune	3.28058
SAMEA3720877	Blood/Immune	4.27982
SAMEA3720886	Blood/Immune	17.5589
SAMEA4434475	Brain	7.97964
SAMEA4434476	Brain	8.05707
SAMEA4454578	Liver	0.372361
SAMEA4454612	Liver	0.210671
SAMEA4881085	Muscle	1.28091
SAMEA4881092	Muscle	1.46691
SAMEA4881099	Muscle	1.24352
SAMEA4881106	Muscle	0.822808
SAMEA5335928	Skin	4.6147
SAMEA5335931	Skin	4.69163
SAMN03782436	Adipose	3.02635
SAMN03782438	Adipose	1.94495
SAMN03782439	Adipose	2.49106
SAMN03782440	Adipose	3.1109
SAMN03782441	Adipose	2.77525
SAMN03782442	Adipose	3.05989
SAMN05388805	Lung	2.79085
SAMN05388806	Lung	1.95083
SAMN05388807	Lung	3.27753
SAMN05388808	Lung	1.38088
SAMN05388809	Lung	2.14795
SAMN05388810	Lung	3.50544
SAMN05388812	Lung	3.90941
SAMN05388813	Lung	3.58589
SAMN05388814	Lung	3.59216
SAMN05388815	Lung	0.788124
SAMN05388816	Lung	1.80327
SAMN05388817	Lung	3.43513
SAMN05601652	Adipose	5.30774
SAMN05601657	Adipose	3.51119
SAMN05601658	Adipose	3.4356
SAMN05601659	Adipose	4.92074
SAMN05601660	Adipose	6.83853
SAMN05601661	Adipose	8.64782
SAMN05601662	Adipose	8.51421
SAMN05601663	Adipose	7.64713
SAMN05710533	Muscle	1.25579
SAMN05710535	Muscle	0.907362
SAMN05730653	Muscle	5.8739
[truncated: 654 more rows]

## Sheet: Table S7
Table S7 Normalized expression (TPM) data of ATP7A gene in different sheep sexes
sampleID	tissue	ATP7A_TPM	sex
SAMEA8476903	Lymph	0.874963	male
SAMEA8476904	Lymph	2.9213	male
SAMEA8476905	Lymph	1.71056	male
SAMEA8476906	Lymph	1.89986	male
SAMEA8476907	Lymph	2.61743	male
SAMEA8476908	Lymph	1.33707	male
SAMEA8476909	Lymph	1.13053	male
SAMEA8476910	Lymph	2.08636	male
SAMEA8476911	Lymph	1.98914	male
SAMEA8476912	Lymph	1.53328	male
SAMEA8476913	Lymph	1.74162	male
SAMEA8476914	Lymph	2.42539	male
SAMEA8476915	Lymph	2.52707	male
SAMEA8476916	Lymph	2.41431	male
SAMEA8476917	Lymph	1.77009	male
SAMEA8476919	Lymph	2.61588	male
SAMEA8476920	Lymph	2.36644	male
SAMEA8476921	Lymph	1.38901	male
SAMEA8476922	Lymph	1.85734	male
SAMEA8942989	PBMCs	1.94857	male
SAMEA8942990	PBMCs	1.35717	male
SAMEA8942991	PBMCs	1.52375	male
SAMEA8942992	PBMCs	1.14547	male
SAMEA8942993	PBMCs	2.02058	male
SAMEA8942994	PBMCs	1.67163	male
SAMEA8942995	PBMCs	1.85513	male
SAMEA8942996	PBMCs	1.36062	male
SAMEA8942997	PBMCs	1.1022	male
SAMEA8942998	PBMCs	0.875836	male
SAMEA8942999	PBMCs	1.05037	male
SAMEA8943001	PBMCs	2.7605	male
SAMEA8943002	PBMCs	1.76842	male
SAMEA8943003	PBMCs	1.77967	male
SAMEA8943004	PBMCs	1.96587	male
SAMEA8943005	PBMCs	1.7343	male
SAMEA8943006	PBMCs	1.81168	male
SAMEA8943007	PBMCs	0.902198	male
SAMEA8943008	PBMCs	1.65246	male
SAMEA8943009	PBMCs	1.76469	male
SAMEA8943010	PBMCs	1.70932	male
SAMEA8943011	PBMCs	2.0954	male
SAMEA8943012	PBMCs	1.5851	male
SAMEA8943013	PBMCs	1.17197	male
SAMEA8943014	PBMCs	1.20132	male
SAMEA8943015	PBMCs	1.4148	male
SAMEA8943016	PBMCs	0.921355	male
SAMEA8943017	PBMCs	1.57405	male
SAMEA8943018	PBMCs	1.29383	male
SAMEA8943019	PBMCs	0.967496	male
SAMEA8943020	PBMCs	1.0959	male
SAMEA8943021	PBMCs	2.59816	male
SAMEA8943022	PBMCs	2.4668	male
SAMEA8943023	PBMCs	1.66771	male
SAMEA8943024	PBMCs	1.67527	male
SAMEA8943025	PBMCs	2.73923	male
SAMEA8943026	PBMCs	1.29478	male
SAMEA8943027	PBMCs	1.31762	male
SAMEA8943028	PBMCs	1.58635	male
SAMEA8943029	PBMCs	1.36686	male
SAMEA8943030	PBMCs	2.54978	male
SAMEA8943031	PBMCs	1.72445	male
SAMEA8943032	PBMCs	2.29001	male
SAMEA8943033	PBMCs	2.2	male
SAMEA8943034	PBMCs	2.4589	male
SAMEA8943035	PBMCs	0.735299	male
SAMEA8943036	PBMCs	1.07248	male
SAMN13545210	Blood	17.0798	female
SAMN13545211	Blood	13.3674	female
SAMN13545212	Blood	4.82653	female
SAMN13545213	Blood	15.0537	female
SAMN13545214	Blood	15.34	female
SAMN13545215	Blood	12.0682	female
SAMN13545216	Blood	13.6116	female
SAMN13545217	Blood	14.0425	female
SAMN13545218	Blood	11.2891	female
SAMN13545219	Blood	5.27109	female
SAMN13545220	Blood	17.8598	female
SAMN13545221	Blood	13.3509	female
SAMN13545222	Blood	16.2592	female
SAMN13545223	Blood	14.4183	female
SAMN13545224	Blood	16.678	female
SAMN13545225	Blood	11.8195	female
SAMN13545226	Blood	14.9395	female
SAMN13545227	Blood	3.88662	female
SAMN13545228	Blood	16.3485	female
SAMN13545229	Blood	15.5823	female
SAMN13545230	Blood	14.52	female
SAMN13545231	Blood	15.3918	female
SAMN13545232	Blood	13.2084	female
SAMN13545233	Blood	14.0435	female
SAMN13545234	Blood	12.8599	female
SAMN13545235	Blood	14.6805	female
SAMN13545236	Blood	13.1303	female
SAMN13545237	Blood	15.4249	female
SAMN13545238	Blood	13.3258	female
SAMN13545239	Blood	12.4258	female
SAMN13545240	Blood	17.9117	female
SAMN13545241	Blood	8.29074	female
SAMN13545242	Blood	14.864	female
SAMN13545243	Blood	14.0757	female
SAMN13545244	Blood	16.2899	female
SAMN13545245	Blood	3.37531	female
SAMN13545246	Blood	12.2021	female
SAMN13545247	Blood	17.5826	female
SAMN13545248	Blood	10.5919	female
SAMN13545249	Blood	11.842	female
SAMN13545250	Blood	13.3157	female
SAMN13545251	Blood	14.2499	female
SAMN13545252	Blood	3.15547	female
SAMN13545253	Blood	14.4441	female
SAMN13545254	Blood	15.0252	female
SAMN13545255	Blood	11.8722	female
SAMN13545256	Blood	9.37793	female
SAMN13545257	Blood	17.0147	female
SAMN13545258	Blood	10.8456	female
SAMN13545259	Blood	15.9198	female
SAMN13545260	Blood	18.2311	female
SAMN13545261	Blood	4.83118	female
SAMN13545262	Blood	14.5249	female
SAMN13545263	Blood	14.2753	female
SAMN13545264	Blood	14.0811	female
SAMN13545265	Blood	14.5617	female
SAMN13545266	Blood	15.0384	female
SAMN13545267	Blood	16.4163	female
SAMN13545268	Blood	9.76566	female
SAMN13545269	Blood	11.8854	female
SAMN13545270	Blood	13.0387	female
SAMN13545271	Blood	14.4049	female
SAMN13545272	Blood	6.43101	female
SAMN13545273	Blood	15.4522	female
SAMN13545274	Blood	14.334	female
SAMN13545275	Blood	12.6946	female
SAMN13545276	Blood	10.3352	female
SAMN13545277	Blood	16.2615	female
SAMN13545278	Blood	18.5669	female
SAMN13545279	Blood	15.0851	female
SAMN13545280	Blood	14.9716	female
SAMN13545281	Blood	11.431	female
SAMN13545282	Blood	9.88091	female
SAMN13545283	Blood	10.3467	female
SAMN13545284	Blood	12.9696	female
SAMN13545285	Blood	9.75199	female
SAMN13545286	Blood	14.0482	female
SAMN13545287	Blood	9.49887	female
SAMN13545288	Blood	13.2551	female
SAMN13545289	Blood	15.0006	female
SAMN13545290	Blood	6.53829	female
SAMN13545291	Blood	13.479	female
SAMN13545292	Blood	15.7773	female
SAMN13545293	Blood	7.45866	female
SAMN13545294	Blood	13.3806	female
SAMN13545295	Blood	15.2197	female
SAMN13545296	Blood	8.45046	female
SAMN13545297	Blood	6.27827	female
SAMN13545298	Blood	14.1086	female
SAMN13545299	Blood	14.5649	female
SAMN13545300	Blood	12.4546	female
SAMN13545301	Blood	11.4276	female
SAMN13545302	Blood	13.4939	female
SAMN13545303	Blood	10.5483	female
SAMN13545304	Blood	12.0292	female
SAMN13545305	Blood	4.85337	female
SAMN17769099	Liver	1.92779	male
SAMN17769100	Liver	2.04108	male
SAMN17769101	Liver	1.89109	male
SAMN17769102	Liver	1.96121	male
SAMN17769103	Liver	2.98147	male
SAMN17769104	Liver	1.3816	male
SAMN17769105	Liver	2.25859	male
SAMN17769106	Liver	1.98748	male
SAMN17769107	Liver	1.3038	male
SAMN17769108	Liver	1.94336	male
SAMN17769109	Liver	2.27069	male
SAMN17769110	Liver	2.07389	male
SAMN17885657	Adipose	25.1844	male
SAMN17885673	Adipose	43.7655	male
SAMN17885674	Adipose	16.8258	female
SAMN17885675	Adipose	30.6852	female
SAMN17885676	Adipose	9.88946	female
SAMN17885677	Adipose	37.4383	female
SAMN17885678	Adipose	23.2217	male
SAMN17885679	Adipose	29.1911	female
SAMN17885681	Adipose	34.0108	male
SAMN17885683	Adipose	25.5511	female
SAMN17885684	Adipose	26.0051	female
SAMN17885685	Adipose	33.0053	female
SAMN17885686	Adipose	33.1644	female
SAMN17885687	Adipose	19.5704	male
SAMN17885688	Adipose	20.2893	female
SAMN17885689	Adipose	33.9961	female
SAMN17885690	Adipose	29.6757	male
SAMN17885691	Adipose	32.2358	female
SAMN17885692	Adipose	20.0558	female
SAMN17885694	Adipose	37.2375	male
SAMN17885695	Adipose	26.1966	male
SAMN17885696	Adipose	41.1468	male
SAMN17885697	Adipose	21.4425	female
SAMN17885698	Adipose	21.206	male
SAMN17885699	Adipose	39.0412	male
SAMN17885700	Adipose	22.3812	male
SAMN17885701	Adipose	32.1944	male
SAMN17885702	Adipose	40.7768	male
SAMN17885703	Adipose	29.4664	female
SAMN17885704	Adipose	33.3778	female
SAMN17885705	Adipose	19.5353	female
SAMN17885706	Adipose	30.5044	female
SAMN17885707	Adipose	27.7797	male
SAMN17885708	Adipose	28.2595	female
SAMN17885709	Adipose	32.6016	male
SAMN17885710	Adipose	29.6509	male
SAMN17885711	Adipose	31.4679	female
SAMN17885713	Adipose	33.0397	female
SAMN17885714	Adipose	24.9778	female
SAMN17885716	Adipose	32.3148	male
SAMN17885717	Adipose	29.8046	male
SAMN17885718	Adipose	33.1949	female
SAMN17885719	Adipose	18.3236	female
SAMN17885721	Adipose	26.2421	male
SAMN17885722	Adipose	27.5892	male
SAMN17885723	Adipose	28.9941	male
SAMN17885724	Adipose	19.7036	male
SAMN17885725	Adipose	17.1732	female
SAMN17885726	Adipose	34.3236	male
SAMN17885727	Adipose	39.5177	male
SAMN17885728	Adipose	43.786	male
SAMN17885729	Adipose	40.8872	male
SAMN17885730	Adipose	16.1761	female
SAMN17885731	Adipose	21.8186	female
SAMN17885732	Adipose	34.1503	female
SAMN17885733	Adipose	33.9611	male
SAMN17885734	Adipose	37.3597	male
SAMN17885735	Adipose	22.0478	female
SAMN17885736	Adipose	33.2416	male
SAMN17885737	Adipose	26.1484	female
SAMN18091909	Skin	17.4847	female
SAMN18091910	Skin	18.4274	female
SAMN18091911	Skin	19.665	female
SAMN18091912	Skin	20.6978	female
SAMN18091913	Skin	20.0971	female
SAMN18091914	Skin	17.1624	female
SAMN18091915	Skin	26.0151	female
SAMN18091916	Skin	22.1168	female
SAMN18091917	Skin	26.3946	female
SAMN18091918	Skin	25.8746	female
SAMN18091919	Skin	23.9257	female
SAMN18091920	Skin	23.905	female
SAMN18091921	Skin	40.564	female
SAMN18091922	Skin	34.5256	female
SAMN18091923	Skin	32.4977	female
SAMN18091924	Skin	34.7009	female
SAMN18091925	Skin	32.8862	female
SAMN18091926	Skin	30.4077	female
SAMN18515051	Oocyte	1.09521	female
SAMN18515052	Oocyte	0.792566	female
SAMN19668603	Intestine	3.11816	male
SAMN20119521	Muscle	0.814952	female
SAMN20119522	Muscle	1.1153	female
SAMN20119523	Muscle	1.32421	female
SAMN20119524	Muscle	0.929557	female
SAMN20119525	Muscle	0.751345	female
SAMN20119526	Muscle	0.85918	female
SAMD00283514	Uterus	0.31728	female
SAMD00283515	Uterus	0.380935	female
SAMD00283516	Uterus	0.302413	female
SAMD00283517	Uterus	0.414921	female
SAMD00283518	Uterus	1.102	female
SAMD00283519	Uterus	0.556223	female
SAMD00283520	Uterus	0.873222	female
SAMD00283521	Uterus	0.811007	female
SAMD00283522	Uterus	0.92608	female
SAMD00283523	Uterus	0.427909	female
SAMD00283524	Uterus	0.337659	female
SAMD00283525	Uterus	0.310154	female
SAMEA104210126	Ovarian	6.88857	female
SAMEA104210127	Ovarian	9.1859	female
SAMEA104210129	Ovarian	8.18244	female
SAMEA104210130	Ovarian	7.9553	female
SAMEA104210131	Ovarian	9.79898	female
SAMEA104210132	Ovarian	6.66423	female
SAMEA104210133	Ovarian	7.75	female
SAMEA104210134	Ovarian	8.00283	female
SAMEA104210135	Ovarian	8.88551	female
SAMEA104210136	Ovarian	9.08038	female
SAMEA104210137	Ovarian	9.27739	female
SAMEA104210138	Ovarian	8.40732	female
SAMEA104210139	Ovarian	8.68455	female
SAMEA104210140	Ovarian	9.48952	female
SAMEA104210141	Ovarian	9.05063	female
SAMEA104210142	Ovarian	9.62785	female
SAMEA104210143	Ovarian	9.92973	female
SAMEA104210144	Ovarian	10.0356	female
SAMEA104210145	Ovarian	12.0237	female
SAMEA104210146	Ovarian	6.59314	female
SAMEA104210147	Ovarian	7.72533	female
SAMEA104210148	Ovarian	8.28661	female
SAMEA104210149	Ovarian	8.43782	female
SAMEA104210150	Ovarian	8.71697	female
SAMEA104210151	Ovarian	6.48445	female
SAMEA104210152	Ovarian	9.913	female
SAMEA104210153	Ovarian	5.59065	female
SAMEA104210154	Ovarian	7.74396	female
SAMEA104210155	Ovarian	11.0164	female
SAMEA104210156	Ovarian	8.90165	female
SAMEA104210157	Ovarian	9.183	female
SAMEA104210158	Ovarian	6.92139	female
SAMEA104210159	Ovarian	10.2482	female
SAMEA104210160	Ovarian	9.32902	female
SAMEA104210161	Ovarian	9.62196	female
SAMEA104210162	Ovarian	8.58026	female
SAMEA104210163	Ovarian	7.23302	female
SAMEA104210164	Ovarian	6.28703	female
SAMEA1973656	Granulosa_cell	0	female
SAMEA2062260	Oocyte	0.298597	female
SAMEA2062261	Granulosa_cell	0.480803	female
SAMEA2062263	Granulosa_cell	0.117965	female
SAMEA2062264	Oocyte	0.933857	female
SAMEA2062265	Granulosa_cell	0.814785	female
SAMEA2062467	Granulosa_cell	0.304667	female
SAMEA2062470	Oocyte	0	female
SAMEA2062471	Oocyte	1.13314	female
SAMEA2062473	Granulosa_cell	0.088283	female
SAMEA2062652	Granulosa_cell	0	female
SAMEA2062653	Granulosa_cell	0.193729	female
SAMEA2062654	Oocyte	0.851864	female
SAMEA2062655	Ovarian	0.977096	female
SAMEA2062657	Granulosa_cell	0	female
SAMEA2062658	Ovarian	0	female
SAMEA2062835	Granulosa_cell	0.193752	female
SAMEA2062836	Oocyte	1.06552	female
SAMEA2062838	Granulosa_cell	0.024245	female
SAMEA2062839	Granulosa_cell	0	female
SAMEA2063467	Ovarian	0	female
SAMEA2063468	Ovarian	1.63386	female
SAMEA5683233	Corpus_luteum	4.86713	female
SAMEA5683234	Corpus_luteum	1.99686	female
SAMEA5683235	Corpus_luteum	7.80887	female
SAMEA5683236	Corpus_luteum	2.80472	female
SAMEA5683237	Corpus_luteum	8.11671	female
SAMEA5683238	Corpus_luteum	2.86396	female
SAMEA5683239	Corpus_luteum	8.50024	female
SAMEA5683240	Corpus_luteum	1.25408	female
SAMEA5683241	Corpus_luteum	8.26082	female
SAMEA5683242	Corpus_luteum	2.76051	female
SAMEA5683243	Corpus_luteum	6.09421	female
SAMEA5683244	Corpus_luteum	1.58062	female
SAMEA5683245	Corpus_luteum	5.97107	female
SAMEA5683246	Corpus_luteum	1.53219	female
SAMEA5683247	Corpus_luteum	7.87883	female
SAMEA5683248	Corpus_luteum	1.38354	female
SAMEA5683249	Corpus_luteum	12.2849	female
SAMEA5683250	Corpus_luteum	2.59978	female
SAMEA5683251	Corpus_luteum	7.78087	female
SAMEA5683252	Corpus_luteum	2.7354	female
SAMEA5683253	Corpus_luteum	9.75058	female
SAMEA5683254	Corpus_luteum	3.67559	female
SAMEA5683255	Corpus_luteum	7.67063	female
SAMEA5683256	Corpus_luteum	3.73816	female
SAMEA5683257	Corpus_luteum	5.23787	female
SAMEA5683258	Corpus_luteum	3.23481	female
SAMEA5683259	Corpus_luteum	5.76694	female
SAMEA5683260	Corpus_luteum	1.10417	female
SAMEA5683261	Corpus_luteum	5.38264	female
SAMEA5683262	Corpus_luteum	2.46334	female
SAMEA5683263	Corpus_luteum	3.63775	female
SAMEA5683264	Corpus_luteum	1.91162	female
SAMEA5683265	Corpus_luteum	3.15736	female
SAMEA5683266	Corpus_luteum	1.66178	female
SAMEA5683267	Corpus_luteum	5.91072	female
SAMEA5683268	Corpus_luteum	2.00402	female
SAMEA5683269	Corpus_luteum	5.25277	female
SAMEA5683270	Corpus_luteum	3.0055	female
SAMEA5683271	Corpus_luteum	7.37348	female
SAMEA5683272	Corpus_luteum	3.14351	female
SAMEA5683273	Corpus_luteum	9.10436	female
SAMEA5683274	Corpus_luteum	4.39185	female
SAMEA6163282	Intestine	1.71379	female
SAMEA6163287	Brain	5.50027	female
SAMEA6229603	Intestine	1.00397	female
SAMEA6229605	Brain	0.395668	female
SAMEA6229606	Heart	1.72432	female
SAMEA6229607	Intestine	3.18502	female
SAMEA6229608	Lymph	5.79206	female
SAMEA6229609	Lymph	1.24502	female
SAMEA6229611	Intestine	2.86434	female
SAMEA6229614	Uterus	3.98296	female
SAMEA6380227	Mammary_gland	0.668194	female
SAMEA6380228	Heart	0.706521	female
SAMEA6380229	Intestine	0.635601	female
SAMEA6380231	Heart	0.442368	female
SAMEA6380235	Brain	0.705133	female
SAMEA6380237	Brain	0.499833	female
SAMN07257303	Adenohypophysis	14.4115	male
SAMN07257304	Adenohypophysis	14.8069	male
SAMN07257306	Adenohypophysis	14.7462	male
SAMN07257307	Adenohypophysis	17.7888	male
SAMN07257309	Adenohypophysis	15.3032	male
SAMN07257311	Adenohypophysis	15.0218	male
SAMN07257312	Adenohypophysis	21.8436	male
SAMN07257314	Adenohypophysis	16.0615	male
SAMN07257315	Adenohypophysis	16.1954	male
SAMN07257319	Adenohypophysis	11.9309	male
SAMN07257320	Adenohypophysis	14.412	male
SAMN07257321	Adenohypophysis	15.3748	male
SAMN07257322	Adenohypophysis	12.297	male
SAMN07257323	Adenohypophysis	15.0244	male
SAMN07257324	Adenohypophysis	13.1529	male
SAMN07257329	Adenohypophysis	14.426	male
SAMN07257330	Adenohypophysis	14.2614	male
SAMN07257331	Adenohypophysis	15.0393	male
SAMN07257333	Adenohypophysis	16.0148	male
SAMN07257335	Adenohypophysis	13.0758	male
SAMN07257336	Adenohypophysis	11.2959	male
SAMN07257338	Adenohypophysis	10.7596	male
SAMN07257339	Adenohypophysis	11.4403	male
SAMN07257340	Adenohypophysis	11.3929	male
SAMN07257344	Adenohypophysis	9.33277	male
SAMN07257345	Adenohypophysis	12.497	male
SAMN07257346	Adenohypophysis	13.8477	male
SAMN07257347	Adenohypophysis	12.2729	male
SAMN07257348	Adenohypophysis	11.3597	male
SAMN07257349	Adenohypophysis	13.9759	male
SAMN07257354	Adenohypophysis	12.9768	male
SAMN07257355	Adenohypophysis	11.6871	male
SAMN07257356	Adenohypophysis	10.2295	male
SAMN07257357	Adenohypophysis	13.0706	male
SAMN07257358	Adenohypophysis	9.98929	male
SAMN07257361	Adenohypophysis	11.6414	male
SAMN07257362	Adenohypophysis	11.3863	male
SAMN07257364	Adenohypophysis	10.5641	male
SAMN07257365	Adenohypophysis	11.2697	male
SAMN07257368	Adenohypophysis	9.53756	male
SAMN07257370	Adenohypophysis	11.5248	male
SAMN07257371	Adenohypophysis	12.8581	male
SAMN07357693	Adenohypophysis	0.503059	male
SAMN07357694	Adenohypophysis	0.616714	male
SAMN07357695	Adenohypophysis	0.447497	male
SAMN07357696	Adenohypophysis	0.56425	male
SAMN07357697	Adenohypophysis	0.760478	male
SAMN07357698	Adenohypophysis	0.944292	male
SAMN07357699	Adenohypophysis	1.00096	male
SAMN07357700	Adenohypophysis	0.96237	male
SAMN07809449	Brain	18.8856	female
SAMN08177198	Brain	1.02044	male
SAMN08177199	Brain	0.753994	male
SAMN08177200	Brain	1.71418	male
SAMN08177201	Brain	2.10733	male
SAMN08177202	Brain	0.434258	male
SAMN08177203	Brain	3.96189	male
SAMN08177204	Brain	0.701634	male
SAMN08177205	Brain	0.928015	male
SAMN08177206	Brain	0.556367	male
SAMN08177207	Brain	1.4867	male
SAMN08177208	Brain	2.98067	male
SAMN08177209	Brain	2.34929	male
SAMN08177210	Brain	1.07354	male
SAMN08177211	Brain	2.57162	male
SAMN08177212	Brain	2.70918	male
SAMN08177213	Brain	0.572788	male
SAMN08177214	Brain	1.40506	male
SAMN08177215	Brain	1.27704	male
SAMN08177216	Brain	1.56468	male
SAMN08177217	Brain	0.421165	male
SAMN08457365	Adipose	17.1518	male
SAMN08457366	Adipose	12.125	male
SAMN08457367	Adipose	19.0479	male
SAMN08457368	Adipose	14.9876	male
SAMN08457369	Adipose	12.4426	male
SAMN08457370	Adipose	20.7437	male
SAMN08457371	Adipose	17.6439	male
SAMN08457372	Adipose	13.5578	male
SAMN08457374	Muscle	7.79536	male
SAMN08457375	Muscle	7.53162	male
SAMN08457376	Muscle	8.57241	male
SAMN08457377	Muscle	9.61654	male
SAMN08457378	Muscle	11.8493	male
SAMN08457379	Muscle	9.44167	male
SAMN08457380	Muscle	10.0192	male
SAMN08457381	Muscle	9.69574	male
SAMN08457382	Muscle	8.53431	male
SAMN08457383	Adipose	22.3373	male
SAMN08457384	Adipose	21.5677	male
SAMN08457385	Adipose	18.5302	male
SAMN08457386	Adipose	22.8523	male
SAMN08457387	Adipose	15.635	male
SAMN08457388	Adipose	18.084	male
SAMN08457389	Adipose	23.1349	male
SAMN08457390	Adipose	20.8305	male
SAMN08457391	Adipose	24.1863	male
SAMN08514614	Blood	7.37178	female
SAMN08514615	Blood	5.17513	female
SAMN08514616	Blood	5.16835	female
SAMN08514617	Blood	3.18374	female
SAMN08514618	Blood	5.52767	female
SAMN08605486	Kidney	1.38527	male
SAMN08605488	Kidney	3.56732	male
SAMN08605490	Kidney	1.11138	male
SAMN09222597	Ovarian	0.765716	female
SAMN09222598	Ovarian	0.64504	female
SAMN09223587	Liver	0.838677	female
SAMN09223588	Liver	0.767634	female
SAMN09223589	Liver	1.48769	female
SAMN09223590	Liver	1.23423	female
SAMN09223591	Liver	1.56891	female
SAMN09223592	Liver	0.702808	female
SAMN09223593	Liver	0.757044	female
SAMN09223594	Liver	1.1447	female
SAMN09223595	Liver	0.985924	female
SAMN09223596	Liver	0.590389	female
SAMN10059480	Liver	13.7815	female
SAMN10059481	Liver	15.4945	female
SAMN10059482	Liver	11.3352	female
SAMN10059483	Liver	11.7695	female
SAMN10059484	Liver	14.0744	female
SAMN10059485	Liver	11.0339	female
SAMN10390374	Liver	1.37404	male
SAMN10390375	Liver	1.25793	male
SAMN10390376	Liver	1.36112	male
SAMN10390377	Liver	0.929452	male
SAMN10390378	Liver	1.64826	male
SAMN10390379	Liver	1.38309	male
SAMN10390380	Liver	1.09573	male
SAMN10390381	Liver	1.13688	male
SAMN10390382	Liver	1.10181	male
SAMN10390383	Liver	1.06045	male
SAMN10516914	Lymph	3.43375	male
SAMN10518282	Adipose	0.07226	male
SAMN10518283	Adipose	0.120479	male
SAMN10518284	Adipose	0.041142	male
SAMN10518285	Adipose	2.55707	male
SAMN10518286	Adipose	0.233066	male
SAMN10518287	Adipose	0.151447	male
SAMN10591799	Uterus	13.9059	female
SAMN10591800	Uterus	30.9825	female
SAMN10591801	Uterus	14.3906	female
SAMN10591802	Uterus	16.9356	female
SAMN10591803	Uterus	14.059	female
SAMN10591804	Uterus	35.9322	female
SAMN10591805	Uterus	19.5224	female
SAMN10591806	Uterus	15.9376	female
SAMN10591807	Uterus	21.278	female
SAMN10591808	Uterus	14.2964	female
SAMN10591809	Uterus	13.4965	female
SAMN10591810	Uterus	14.8017	female
SAMN10639277	Mammary_gland	2.16192	female
SAMN10946148	Skin	0.40049	female
SAMN10946149	Skin	0.504321	female
SAMN10946150	Skin	1.21547	female
SAMN10946151	Skin	1.1091	female
SAMN10946152	Skin	0.504151	female
SAMN10946153	Skin	0.460674	female
SAMN11246813	Ovarian	0.393611	female
SAMN11246814	Ovarian	0.853819	female
SAMN11246815	Ovarian	0.971778	female
SAMN11246816	Ovarian	0.708654	female
SAMN11246817	Ovarian	0.74363	female
SAMN11246818	Ovarian	0.612738	female
SAMN11246819	Ovarian	1.09855	female
SAMN11246820	Ovarian	0.643701	female
SAMN11246821	Ovarian	1.06652	female
SAMN11246822	Ovarian	1.22878	female
SAMN11246823	Ovarian	0.737969	female
SAMN11246824	Ovarian	1.45151	female
SAMN11246825	Ovarian	0.914783	female
SAMN11246826	Ovarian	0.844349	female
SAMN11246827	Ovarian	0.689209	female
SAMN11246828	Ovarian	0.600914	female
SAMN11249351	Blood	0.480976	female
SAMN11249354	Blood	0.320984	female
SAMN11300332	Blood	0.773462	female
SAMN11300336	Blood	0.398957	female
SAMN11300440	Blood	0.421887	female
SAMN11300466	Blood	0.41752	female
SAMN11300472	Blood	0.35961	female
SAMN11300709	Blood	0.585501	female
SAMN11300773	Blood	0.79354	female
SAMN11300828	Blood	0.490025	female
SAMN11357012	Liver	0	male
SAMN11357013	Liver	0.059125	male
SAMN11357014	Liver	0.183249	female
SAMN11357015	Liver	0.310664	female
SAMN11357016	Liver	0.300945	male
SAMN11357017	Liver	0.224682	male
SAMN11357018	Liver	0.106281	female
SAMN11357019	Liver	0.283992	female
SAMN11470659	Brain	3.93155	male
SAMN11470660	Brain	3.14674	male
SAMN11470661	Brain	1.26418	male
SAMN11470662	Brain	0	male
SAMN11470663	Brain	0	male
SAMN11470664	Brain	0.27231	male
SAMN11638190	Brain	17.3871	female
SAMN11638191	Brain	20.8067	female
SAMN11995674	Liver	9.74612	male
SAMN11995675	Liver	8.12447	male
SAMN11995676	Liver	7.98339	male
SAMN11995677	Liver	11.4269	male
SAMN11995678	Liver	9.94086	male
SAMN11995679	Liver	8.80815	male
SAMN11998053	Brain	15.819	female
SAMN11998054	Brain	20.6211	female
SAMN12606041	Liver	0.156231	male
SAMN12606042	Liver	1.0302	male
SAMN12606043	Liver	0.449102	male
SAMN12606044	Liver	1.45813	male
SAMN12606045	Liver	0.146407	female
SAMN12606046	Liver	1.00057	female
SAMN12606047	Liver	0.430899	female
SAMN12606048	Liver	1.2706	female
SAMN12606049	Liver	0.180762	male
SAMN12606050	Liver	1.82559	male
SAMN12606051	Liver	0	male
SAMN12606052	Liver	1.4664	male
SAMN12606053	Liver	0.200814	female
SAMN12606054	Liver	1.91072	female
SAMN12606055	Liver	0.102908	female
SAMN12606056	Liver	1.06643	female
SAMN12769888	Skin	14.5395	female
SAMN12769889	Skin	18.7352	female
SAMN12769890	Skin	15.5947	female
SAMN12769891	Skin	12.8312	female
SAMN12769892	Skin	13.212	female
SAMN12769893	Skin	8.89538	female
SAMN12769894	Skin	12.3256	female
SAMN12769895	Skin	17.1808	female
SAMN12769896	Skin	10.1873	female
SAMN12769897	Skin	13.6011	female
SAMN12769898	Skin	17.6616	female
SAMN12769899	Skin	11.6912	female
SAMN12810564	Adrenal	18.4738	female
SAMN12810566	Adrenal	32.25	female
SAMN12810567	Adrenal	20.5125	female
SAMN12810569	Adrenal	24.2004	female
SAMN12810570	Adrenal	24.6782	female
SAMN12924760	Muscle	4.40724	male
SAMN12924761	Muscle	2.05709	male
SAMN12924762	Muscle	1.07813	male
SAMN12924763	Adipose	9.1174	male
SAMN12924764	Adipose	4.11135	male
SAMN12924765	Adipose	4.09404	male
SAMN12924767	Adipose	4.53537	male
SAMN12924768	Adipose	4.94835	male
SAMN13676614	Brain	15.7463	female
SAMN13676615	Brain	15.1154	female
SAMN13676616	Brain	15.6744	female
SAMN13676617	Brain	13.3938	female
SAMN13676618	Brain	18.1451	female
SAMN13676619	Brain	15.6831	female
SAMN13676620	Brain	14.6533	female
SAMN13676621	Brain	23.5928	female
SAMN13676622	Brain	15.8432	female
SAMN13676623	Brain	14.2082	female
SAMN13676625	Brain	15.7993	female
SAMN13676626	Brain	11.0737	female
SAMN13676627	Brain	13.1173	female
SAMN13676628	Brain	15.5437	female
SAMN13676629	Brain	15.9058	female
SAMN13676630	Brain	15.6752	female
SAMN13676631	Brain	16.7396	female
SAMN13676632	Brain	20.3661	female
SAMN13676633	Brain	16.7996	female
SAMN13676634	Brain	17.002	female
SAMN13742257	Uterus	34.1366	female
SAMN13742258	Uterus	36.8526	female
SAMN13742259	Uterus	27.869	female
SAMN13742260	Uterus	23.7604	female
SAMN13742261	Uterus	21.9799	female
SAMN13742262	Uterus	32.7199	female
SAMN13742263	Uterus	26.8978	female
SAMN13742264	Uterus	30.0588	female
SAMN13742265	Uterus	20.6023	female
SAMN13781886	Brain	24.4961	female
SAMN13781887	Brain	21.6229	female
SAMN13781888	Brain	17.0505	female
SAMN13781889	Brain	14.2547	female
SAMN13781890	Brain	15.6438	female
SAMN13781891	Brain	13.7331	female
SAMN13945029	Adenohypophysis	14.5723	male
SAMN13945030	Adenohypophysis	13.9976	male
SAMN13945031	Adenohypophysis	12.52	male
SAMN13945032	Adenohypophysis	13.5976	male
SAMN13945033	Adenohypophysis	12.4279	male
SAMN13945034	Adenohypophysis	12.8392	male
SAMN13945039	Adenohypophysis	12.0899	male
SAMN13945040	Adenohypophysis	13.5083	male
SAMN13945041	Adenohypophysis	16.5812	male
SAMN13945042	Adenohypophysis	11.3923	male
SAMN13945043	Adenohypophysis	14.6302	male
SAMN13945045	Adenohypophysis	12.6077	male
SAMN13945048	Adenohypophysis	11.5826	male
SAMN13945049	Adenohypophysis	10.6793	male
SAMN13945050	Adenohypophysis	12.3464	male
SAMN13945052	Adenohypophysis	9.71459	male
SAMN13945053	Adenohypophysis	16.8315	male
SAMN13945056	Adenohypophysis	11.8623	male
SAMN16191735	Muscle	0.468294	male
SAMN16191736	Muscle	0.398268	male
SAMN16191737	Muscle	0.828544	male
SAMN16191738	Muscle	0.400233	male
SAMN16191739	Muscle	0.38642	male
SAMN16191740	Muscle	0.156217	male
SAMN16191741	Muscle	0.063814	male
SAMN16191742	Muscle	0.553432	male
SAMN16191743	Muscle	0.216964	male
SAMN16191744	Muscle	0.591209	male
SAMN16191745	Muscle	0.396473	male
SAMN16191746	Muscle	0.193554	male
SAMN16191747	Muscle	0.242009	male
SAMN16191748	Muscle	0.369885	male
SAMN16191749	Muscle	0.28468	male
SAMN16191750	Muscle	0	male
SAMEA103992853	Immune_cell	8.63316	male
SAMEA103992854	Immune_cell	9.82024	male
SAMEA103992855	Immune_cell	10.8285	male
SAMEA103992857	Immune_cell	20.7138	male
SAMEA103992859	Immune_cell	11.9265	male
SAMEA103992862	Immune_cell	8.16032	female
SAMEA103992864	Immune_cell	10.122	male
SAMEA103992866	Immune_cell	7.24482	male
SAMEA103992867	Immune_cell	8.64745	female
SAMEA103992869	Immune_cell	7.77026	female
SAMEA103992870	Immune_cell	7.73646	female
SAMEA103992872	Immune_cell	8.10985	male
SAMEA103992875	Immune_cell	12.7425	male
SAMEA103992878	Immune_cell	8.96849	male
SAMEA103992880	Immune_cell	14.7376	female
SAMEA103992881	Immune_cell	7.73906	female
SAMEA103992883	Immune_cell	12.286	male
SAMEA103992884	Immune_cell	8.99417	female
SAMEA103992885	Immune_cell	7.85836	male
SAMEA103992886	Immune_cell	10.9218	female
SAMEA103992887	Immune_cell	8.38434	female
SAMEA103992889	Immune_cell	13.4378	female
SAMEA103992891	Immune_cell	7.61049	female
SAMEA103992892	Immune_cell	10.835	female
SAMEA103997206	Immune_cell	13.3975	male
SAMEA103997207	Immune_cell	14.129	male
SAMEA103997208	Immune_cell	11.5588	female
SAMEA103997209	Immune_cell	11.9808	male
SAMEA103997210	Immune_cell	8.11962	female
SAMEA2474850	Brain	10.2213	female
SAMEA2474852	Brain	9.14088	female
SAMEA2474853	Brain	8.84847	female
SAMEA2474856	Ovarian	19.4723	female
SAMEA2474867	Lymph	19.1732	female
SAMEA2474868	Lymph	25.7073	female
SAMEA2474869	Muscle	10.8049	female
SAMEA2474870	Muscle	9.37589	female
SAMEA2474872	Skin	29.6732	female
SAMEA2474875	Corpus_luteum	23.6824	female
SAMEA2474876	Ovarian	21.1021	female
SAMEA2474880	Brain	7.20201	female
SAMEA2474889	Lymph	28.2793	female
SAMEA2474890	Muscle	15.9734	female
SAMEA2474891	Muscle	11.5765	female
SAMEA2474892	Skin	39.4331	female
SAMEA2474894	Immune_cell	26.8578	female
SAMEA2474895	Brain	11.9703	male
SAMEA2474904	Brain	14.8954	male
SAMEA2474905	Brain	9.82329	male
SAMEA2474906	Brain	13.5667	male
SAMEA2474907	Testes	5.34688	male
SAMEA2474909	Lymph	11.4517	male
SAMEA2474910	Lymph	9.89358	male
SAMEA2474913	Muscle	7.67253	male
SAMEA2474914	Muscle	7.54705	male
SAMEA2474915	Skin	37.5213	male
SAMEA2474917	Immune_cell	26.6599	male
SAMEA2474920	Kidney	14.5457	male
SAMEA2474922	Liver	8.95083	male
SAMEA2474923	Lung	19.1686	male
SAMEA2474927	Lung	19.2668	female
SAMEA2474929	Kidney	18.1804	female
SAMEA2474931	Lung	17.765	female
SAMEA4608349	PBMCs	5.01284	female
SAMEA4608350	PBMCs	7.09048	female
SAMEA4608351	PBMCs	5.71283	female
SAMEA4608352	PBMCs	5.53452	female
SAMEA4608353	PBMCs	11.0091	female
SAMEA4608354	PBMCs	9.40976	male
SAMEA4608355	PBMCs	5.76474	female
SAMEA4608356	PBMCs	6.33632	female
SAMEA4608357	PBMCs	6.60095	female
SAMEA4608358	PBMCs	8.00561	female
SAMEA4608359	PBMCs	9.7659	female
SAMEA4608360	PBMCs	8.60324	male
SAMEA4608361	PBMCs	8.52405	female
SAMEA4608362	PBMCs	8.33044	female
SAMEA4608363	PBMCs	6.7817	female
SAMEA4608364	PBMCs	10.8133	female
SAMEA4608365	PBMCs	10.212	female
SAMEA4608366	PBMCs	9.45702	male
SAMEA4608367	PBMCs	5.46412	female
SAMEA4608368	PBMCs	8.64236	female
SAMEA4608369	PBMCs	8.62512	female
SAMEA4608370	PBMCs	4.66419	female
SAMEA4608371	PBMCs	8.23374	female
SAMEA4608372	PBMCs	9.32782	male
SAMEA4608373	PBMCs	5.92376	female
SAMEA4608374	PBMCs	9.19653	female
SAMEA4608375	PBMCs	13.5693	female
SAMEA4608376	PBMCs	8.90109	female
SAMEA4608377	PBMCs	12.4238	female
SAMEA4608378	PBMCs	12.4558	male
SAMEA4608379	PBMCs	7.68532	female
SAMEA4608380	PBMCs	9.98945	female
SAMEA4608381	PBMCs	10.0917	female
SAMEA4608382	PBMCs	12.1118	female
SAMEA4608383	PBMCs	12.5103	female
SAMEA4608384	PBMCs	11.0365	male
SAMEA4608385	PBMCs	9.33829	female
SAMEA4608386	PBMCs	12.6186	female
SAMEA4608387	PBMCs	13.0753	female
SAMEA4608388	PBMCs	10.9183	female
SAMEA4608389	PBMCs	10.9091	female
SAMEA4608390	PBMCs	13.7249	male
SAMEA4608391	PBMCs	11.1342	female
SAMEA4608392	PBMCs	12.784	female
SAMEA4608393	PBMCs	11.6263	female
SAMEA4608394	PBMCs	10.0755	female
SAMEA4608395	PBMCs	13.6063	female
SAMEA4608396	PBMCs	13.531	male
SAMEA4608397	PBMCs	6.56192	female
SAMEA4608398	PBMCs	8.60651	female
SAMEA4608399	PBMCs	8.23163	female
SAMEA4608400	PBMCs	4.91122	female
SAMEA4608401	PBMCs	11.3077	female
SAMEA4608402	PBMCs	10.442	male
SAMEA4608403	PBMCs	7.20354	female
SAMEA4608404	PBMCs	7.05504	female
SAMEA4608405	PBMCs	8.44375	female
SAMEA4608406	PBMCs	10.0027	female
SAMEA4608407	PBMCs	9.17451	female
SAMEA4608408	PBMCs	9.30923	male
SAMEA4608409	PBMCs	9.19206	female
SAMEA4608410	PBMCs	10.0916	female
SAMEA4608411	PBMCs	9.60892	female
SAMEA4608412	PBMCs	11.9077	female
SAMEA4608413	PBMCs	11.9034	female
SAMEA4608414	PBMCs	8.78342	male
SAMEA4608415	PBMCs	7.60233	female
SAMEA4608416	PBMCs	10.3832	female
SAMEA4608417	PBMCs	11.1886	female
SAMEA4608419	PBMCs	10.8546	female
SAMEA4608420	PBMCs	9.75431	female
SAMEA4608421	PBMCs	9.63285	male
SAMEA4868668	Intestine	0.495781	male
SAMEA4892668	Intestine	1.8397	female
SAMEA4904668	Lymph	2.60281	male
SAMEA4908418	Intestine	1.22206	male
SAMEA4929418	Brain	3.5238	male
SAMEA4944418	Intestine	1.00475	male
SAMEA4947418	Intestine	1.38633	male
SAMEA4953418	Immune_cell	9.0218	female
SAMEA4959418	Intestine	1.30401	male
SAMEA5011168	Lung	1.47472	female
SAMEA5018668	Muscle	9.52245	female
SAMEA5024668	Heart	1.16337	male
SAMEA5035918	Immune_cell	10.4812	male
SAMEA5056168	Immune_cell	13.9537	male
SAMEA5070418	Intestine	1.95666	female
SAMEA5077168	Ovarian	0.770618	female
SAMEA5083168	Immune_cell	14.67	male
SAMEA5101168	Lymph	2.19781	female
SAMEA5104168	Intestine	3.87384	female
SAMEA5114668	Intestine	1.54222	male
SAMEA5116168	Intestine	1.04908	female
SAMEA5122168	PBMCs	8.6184	male
SAMEA5124418	Intestine	2.85722	female
SAMEA5131168	Esophagus	0.206203	female
SAMEA5137918	PBMCs	9.93258	female
SAMEA5150668	Intestine	1.54403	male
SAMEA5159668	Muscle	0.251623	male
SAMEA5166418	Brain	2.76592	female
SAMEA5168668	Intestine	2.40076	male
SAMEA5170168	Mammary_gland	1.28842	female
SAMEA5176918	Liver	8.65473	female
SAMEA5183668	Liver	7.46146	male
SAMEA5185918	Heart	0.869973	male
SAMEA5187418	Intestine	1.40877	female
SAMEA5197918	Intestine	1.38625	female
SAMEA5203918	Brain	3.6276	male
SAMEA5215918	Fallopian_tube	0.90944	female
SAMEA5218168	Intestine	2.28686	female
SAMEA5222668	Lymph	1.58488	male
SAMEA5223418	Intestine	1.03184	male
SAMEA5230918	Intestine	4.69459	female
SAMEA5242168	Intestine	1.9132	female
SAMEA5244418	Brain	1.60493	male
SAMEA5246668	Kidney	0.050097	male
SAMEA5248168	Intestine	1.55473	female
SAMEA5265418	Intestine	3.18656	male
SAMEA5274418	Ovarian	19.5005	female
SAMEA5281168	Uterus	3.99679	female
SAMEA5283418	Intestine	1.52371	male
SAMEA5284168	Muscle	0.197382	male
SAMEA5294668	Intestine	1.80503	male
SAMEA5298418	Ovarian	1.22718	female
SAMEA5302168	Lymph	1.93824	female
SAMEA5305168	Intestine	0.908246	male
SAMEA5307418	Lymph	1.52541	male
SAMEA5320918	Kidney	3.57991	male
SAMEA5321668	Heart	0.356337	male
SAMEA5326918	Lymph	2.01236	male
SAMEA5347168	Intestine	2.33676	male
SAMEA5364418	Immune_cell	16.4061	male
SAMEA5365918	Testes	9.03036	male
SAMEA5367418	Muscle	10.4539	male
SAMEA5371168	Adrenal	3.79179	male
SAMEA5377918	Brain	2.29303	female
SAMEA5382418	Intestine	1.78368	male
SAMEA5390668	Intestine	1.26194	female
SAMEA5392918	Brain	2.07697	female
SAMEA5397418	Lung	0.099261	male
SAMEA5398168	Mammary_gland	1.64595	female
SAMEA5402668	Intestine	1.78966	female
SAMEA5408668	Heart	0.796386	male
SAMEA5416918	Adrenal	2.1606	male
SAMEA5420668	Brain	10.4464	female
SAMEA5443918	Lymph	1.44575	male
SAMEA5450668	Intestine	3.73601	male
SAMEA5453668	Intestine	1.28606	female
SAMEA5456668	Heart	0.517185	male
SAMEA5472418	Lymph	4.8947	male
SAMEA5497168	Lymph	1.23772	female
SAMEA5510668	Intestine	1.63959	male
SAMEA5533918	Immune_cell	12.4328	female
SAMEA5535418	Immune_cell	12.2801	female
SAMEA5541418	PBMCs	8.6984	female
SAMEA5553418	Ovarian	0.871224	female
SAMEA5560918	Intestine	0.473692	male
SAMEA5571418	Intestine	2.1386	female
SAMEA5574418	Intestine	0.779228	male
SAMEA5579668	Lymph	3.67236	female
SAMEA5581168	Intestine	0.762958	male
SAMEA5584918	Adrenal	4.54357	female
SAMEA5587168	Intestine	1.01871	female
SAMEA5595418	Heart	0.976805	male
SAMEA5596918	Muscle	0.494171	female
SAMEA5602168	Intestine	2.32363	male
SAMEA5608918	Fallopian_tube	1.08883	female
SAMEA5614168	Heart	1.19373	male
SAMEA5618668	Intestine	3.00555	female
SAMEA5638918	Lymph	5.27167	male
SAMEA5643418	Muscle	10.6608	male
SAMEA5667418	Lymph	1.46871	female
SAMEA5671168	Adrenal	0.321309	male
SAMEA5674168	Intestine	6.57959	male
SAMEA5678668	Adrenal	3.27955	female
SAMEA5679418	Intestine	1.46209	female
SAMEA5687668	Heart	0.150554	female
SAMEA5692168	Intestine	2.12753	male
SAMEA5701168	Kidney	2.98331	female
SAMEA5706418	Intestine	4.94173	female
SAMEA5720668	Ovarian	1.81714	female
SAMEA5738668	Intestine	2.16785	male
SAMEA5743918	Intestine	2.98903	female
SAMEA5757418	Immune_cell	8.19736	male
SAMEA5767168	Intestine	1.24298	male
SAMEA5770918	Intestine	1.9906	male
SAMEA5772418	Kidney	43.3871	male
SAMEA5779168	Intestine	0.637528	female
SAMEA5797168	Intestine	5.00531	male
SAMEA5806168	Kidney	2.05495	female
SAMEA5811418	Muscle	2.19144	male
SAMEA5825668	Fallopian_tube	0.808699	female
SAMEA5834668	Intestine	2.59789	female
SAMEA5854918	Immune_cell	12.365	female
SAMEA5857918	Intestine	0.994842	male
SAMEA5860168	Muscle	9.25661	female
SAMEA5882668	Brain	1.53788	male
SAMEA5886418	Intestine	0.889314	female
SAMEA5887918	PBMCs	10.8051	female
SAMEA5890168	Intestine	2.21046	female
SAMEA5890918	Lung	1.22622	female
SAMEA5911168	Intestine	1.81069	female
SAMEA5914918	Brain	11.3989	male
SAMEA5936668	Lymph	2.3676	female
SAMEA5940418	Adrenal	3.13674	female
SAMEA5944918	Intestine	0.24616	male
SAMEA5946418	Heart	0.25649	female
SAMEA5947168	Intestine	0.846243	female
SAMEA5950918	Heart	0.330076	male
SAMEA5958418	Lymph	1.31269	female
SAMEA5962168	Ovarian	0.66076	female
SAMEA5975668	Lymph	1.09303	male
SAMEA5980918	Uterus	2.86514	female
SAMEA5984668	Intestine	1.6159	male
SAMEA5985418	Lymph	0.829448	male
SAMEA5998918	Intestine	1.04887	female
SAMEA6004918	PBMCs	10.6408	female
SAMEA6010918	Esophagus	0.523271	male
SAMEA6016918	Ovarian	20.3516	female
SAMEA6055918	Brain	10.7484	male
SAMEA6059668	Adrenal	3.10843	male
SAMEA6076168	Heart	0.676865	female
SAMEA6077668	Brain	2.58268	female
SAMEA6079918	Immune_cell	16.7584	male
SAMEA6120418	Lymph	1.96248	female
SAMEA6121918	Immune_cell	5.68339	female
SAMEA6133168	Heart	0.602176	male
SAMEA6133918	Heart	8.17553	male
SAMEA6150418	Lymph	2.76686	male
SAMEA6153418	Intestine	1.00045	male
SAMEA6154918	Adrenal	4.91009	female
SAMEA6163918	Adrenal	2.1447	male
SAMEA6181168	Brain	10.6629	female
SAMEA6189418	Lymph	2.00045	male
SAMEA6192418	Immune_cell	12.3207	male
SAMEA6196918	Intestine	0.973962	female
SAMEA6197668	Heart	0.786173	male
SAMEA6217168	Lymph	0.126532	female
SAMEA6229168	Intestine	1.7758	male
SAMEA6232168	Intestine	1.14037	female
SAMEA6259168	Intestine	2.44133	male
SAMEA6263668	Heart	0.555932	female
SAMEA6288418	Liver	7.93222	male
SAMEA6300418	Intestine	1.21352	male
SAMEA6301918	Intestine	1.14652	male
SAMEA6307918	Lymph	1.55189	female
SAMEA6313918	Lymph	3.09124	female
SAMEA6314668	Lymph	0.24105	male
SAMEA6325918	Intestine	1.72764	female
SAMEA6331918	Immune_cell	4.52353	male
SAMEA6334168	Mammary_gland	1.34092	female
SAMEA6340168	Adrenal	2.01241	female
SAMEA6343168	Immune_cell	14.4051	male
SAMEA6346918	Brain	3.64988	female
SAMEA6351418	Brain	5.48767	male
SAMEA6360418	Intestine	1.51215	female
SAMEA6363418	Heart	0.307876	male
SAMEA6373918	Heart	0.311398	female
SAMEA6386668	Lymph	0.167212	female
SAMEA6391918	Heart	0.400024	female
SAMEA6396418	Immune_cell	12.5955	female
SAMEA6412918	Adrenal	3.38236	female
SAMEA6416668	Lymph	2.72891	male
SAMEA6418168	Lung	0.973659	male
SAMEA6426418	Muscle	10.6418	male
SAMEA6443668	Intestine	1.17522	male
SAMEA6444418	Muscle	0.070729	female
SAMEA6459418	Intestine	4.27978	female
SAMEA6472918	Intestine	1.16622	male
SAMEA6481918	Intestine	0.292712	female
SAMEA6503668	Muscle	12.3301	female
SAMEA6520168	Intestine	1.07032	male
SAMEA6525418	Intestine	0.75639	male
SAMEA6526168	Intestine	1.47188	female
SAMEA6529918	Intestine	0.805933	male
SAMEA6535918	Esophagus	0.516471	male
SAMEA6538168	Kidney	2.0895	male
SAMEA6574918	Brain	3.05105	male
SAMEA6591418	Liver	9.58754	female
SAMEA6603418	Muscle	0.295221	female
SAMEA6631168	Brain	5.63717	female
SAMEA6641668	PBMCs	9.39524	male
SAMEA6643918	Intestine	0.22296	female
SAMEA6646918	Intestine	3.87544	female
SAMEA6651418	Kidney	2.32996	female
SAMEA6659668	Intestine	1.09787	female
SAMEA6660418	Testes	8.6418	male
SAMEA6666418	Intestine	3.55182	female
SAMEA6689668	Lymph	3.79789	male
SAMEA6690418	Intestine	1.11424	male
SAMEA6695668	Ovarian	0.790659	female
SAMN09811764	Liver	3.34567	female
SAMN09811767	Liver	1.38089	female
SAMN09811768	Muscle	0.026992	male
SAMN09811769	Muscle	0.056293	male
SAMN09811770	Muscle	0.073399	male
SAMN09811771	Adipose	0.205891	male
SAMN09811772	Muscle	0.032692	female
SAMN09811773	Muscle	0.029735	female
SAMN09811775	Muscle	0.108182	male
SAMN09811776	Muscle	0.13543	male
SAMN09811777	Muscle	0.115412	male
SAMN09811778	Adipose	0.098789	male
SAMN09811779	Skin	0.643936	male
SAMN09811780	Muscle	3.12773	male
SAMN09811781	Muscle	3.21298	male
SAMN09811783	Adipose	7.96871	male
SAMN09811784	Skin	12.9821	male
SAMN09811785	Adipose	6.59687	male
SAMN09811786	Adipose	0.164886	female
SAMN09811787	Muscle	2.78448	female
SAMN09811788	Muscle	3.27975	female
SAMN09811789	Muscle	2.9518	female
SAMN09811790	Adipose	6.41697	female
SAMN09811791	Skin	11.5044	female
SAMN09811792	Adipose	6.50704	female
SAMN09811793	Muscle	0.129756	female
SAMN09811794	Muscle	0.075035	female
SAMN09811795	Muscle	0.173096	female
SAMN09811796	Skin	1.21328	female
SAMN09811797	Adipose	3.02031	male
SAMN09811798	Skin	13.8919	male
SAMN09811799	Adipose	5.99896	female
SAMN09811800	Skin	10.9207	female
SAMN09811801	Adipose	5.82161	female
SAMN09811802	Adipose	3.58304	male
SAMN09811803	Adipose	4.25542	female
SAMN09811807	Brain	0.186238	male
SAMN09811812	Liver	0.089025	female
SAMN09811817	Liver	0.1429	male
SAMN09811818	Liver	0.13217	female
SAMN09811819	Liver	0.082339	male
SAMN09811822	Liver	0.081006	male
SAMN09811825	Brain	0.160682	male
SAMN09811827	Brain	0.146571	female
SAMN09811831	Brain	0.228395	female
SAMN09811832	Muscle	3.27907	female
SAMN09811833	Muscle	2.06311	female
SAMN09811834	Muscle	2.34631	female
SAMN09811835	Adipose	4.96286	female
SAMN09811836	Skin	7.89665	female
SAMN09811837	Adipose	3.8452	female
SAMN09811841	Liver	0.558965	female
SAMN09811842	Liver	0.364776	female
SAMN09811847	Liver	2.04028	male
SAMN09811848	Liver	0.385709	male
SAMN09811853	Brain	0.309503	female
SAMN09811859	Brain	1.69818	male
SAMN09811860	Brain	1.11519	female
SAMN09811863	Adipose	2.20446	male
SAMN09811864	Muscle	5.60382	male
SAMN09811865	Skin	12.375	male
SAMN09811866	Skin	12.1261	male
SAMN09811867	Adipose	10.8022	male
SAMN09811868	Muscle	6.21039	female
SAMN09811869	Muscle	4.49122	female
SAMN09811870	Skin	16.778	female
SAMN09811872	Skin	11.108	female
SAMN09811873	Adipose	5.76389	female
SAMN09811874	Muscle	7.61455	female
SAMN09811875	Muscle	8.99985	female
SAMN09811876	Muscle	7.62284	female
SAMN09811877	Skin	12.2565	female
SAMN09811879	Skin	16.2426	female
SAMN09811880	Adipose	9.56059	female
SAMN09811881	Muscle	8.98617	male
SAMN09811882	Muscle	8.60746	male
SAMN09811883	Muscle	6.56315	male
SAMN09811884	Skin	13.5696	male
SAMN09811885	Skin	8.41971	male
SAMN09811886	Adipose	10.5108	male
SAMN09811892	Muscle	2.78233	female
SAMN09811893	Muscle	3.04795	male
SAMN09811894	Muscle	3.17663	male
SAMN09811895	Muscle	3.15647	female
SAMN09811896	Muscle	3.31038	female
SAMN09811897	Muscle	4.62211	female
SAMN09811898	Muscle	3.31085	female
SAMN09811899	Brain	5.16643	female
SAMN09811900	Brain	4.21207	male
SAMN09811901	Brain	11.678	male
SAMN09811902	Brain	3.27462	female
SAMN09811903	Brain	8.9084	female
SAMN09811904	Brain	4.86252	female
SAMN09811905	Brain	8.38499	female
SAMN09811906	Brain	4.61687	female
SAMN09811907	Intestine	6.81575	female
SAMN09811908	Intestine	1.91712	male
SAMN09811909	Intestine	6.08345	male
SAMN09811910	Intestine	3.32298	female
SAMN09811912	Intestine	3.23898	female
SAMN09811913	Intestine	4.78986	female
SAMN09811914	Intestine	5.92571	female
SAMN09811915	Lung	12.0929	female
SAMN09811916	Lung	5.13151	male
SAMN09811917	Lung	8.63226	male
SAMN09811918	Lung	5.43261	female
SAMN09811919	Lung	1.88319	female
SAMN09811921	Lung	7.90353	female
SAMN09811922	Lung	0.542847	female
SAMN09811923	Liver	0.965565	female
SAMN09811924	Liver	2.86886	female
SAMN09811925	Liver	1.35232	male
SAMN09811926	Liver	2.99887	male
SAMN09811927	Liver	1.81786	female
SAMN09811929	Liver	1.94687	female
SAMN09811930	Liver	1.67616	female
SAMN09811935	Adipose	5.76518	female
SAMN09811936	Adipose	4.38988	male
SAMN09811937	Adipose	3.13682	male
SAMN09811938	Adipose	5.02464	female
SAMN09811939	Adipose	3.5385	female
SAMN09811940	Adipose	3.84376	female
SAMN09811941	Adipose	4.17666	female
SAMN09811942	Adipose	4.6274	female
SAMN09811950	Skin	17.1653	female
SAMN09811951	Skin	12.1612	male
SAMN09811952	Skin	13.1105	female
SAMN09811953	Skin	15.9869	female
SAMN09811954	Skin	14.1881	female
SAMN09811955	Skin	12.7421	female
SAMN09811956	Skin	12.4527	female
SAMN09811972	Adipose	6.82442	male
SAMN09811973	Adipose	5.63805	male
SAMN09811974	Adipose	6.21533	female
SAMN09811975	Adipose	5.22972	female
SAMN09811976	Adipose	2.9852	female
SAMN09811977	Adipose	5.90729	female
SAMN09811978	Adipose	4.83029	female
SAMN09811987	Muscle	2.89528	female
SAMN09811988	Muscle	6.02293	male
SAMN09811989	Muscle	4.11532	male
SAMN09811990	Muscle	4.22164	female
SAMN09811991	Muscle	2.81353	female
SAMN09811992	Muscle	3.95558	female
SAMN09811993	Muscle	4.00792	female
SAMN09811994	Muscle	2.71855	female
SAMN09811995	Muscle	2.95677	male
SAMN09811996	Muscle	2.35835	female
SAMN09811997	Muscle	4.36556	female
SAMN09811998	Muscle	2.64245	female
SAMN09811999	Muscle	3.7761	female
SAMN09812000	Muscle	3.98495	female
SAMN09812009	Skin	16.8775	female
SAMN09812010	Skin	12.8447	male
SAMN09812011	Skin	14.9368	male
SAMN09812012	Skin	14.309	female
SAMN09812013	Skin	18.9368	female
SAMN09812014	Skin	15.7529	female
SAMN09812015	Skin	12.9602	female
SAMN09812016	Skin	12.3581	female
SAMN09812017	Lymph	6.82234	female
SAMN09812018	Lymph	5.15842	male
SAMN09812019	Lymph	5.76729	male
SAMN09812020	Lymph	4.2263	female
SAMN09812021	Lymph	8.40026	female
SAMN09812022	Lymph	4.21457	female
SAMN09812023	Lymph	10.7776	female
SAMN09812033	Intestine	3.92504	female
SAMN09812034	Intestine	3.10547	male
SAMN09812035	Intestine	6.07496	male
SAMN09812036	Intestine	4.76906	female
SAMN09812037	Intestine	0.607308	female
SAMN09812038	Intestine	5.92075	female
SAMN09812039	Intestine	7.11097	female
SAMN09812040	Intestine	3.28293	female
SAMN09812041	Kidney	10.5425	female
SAMN09812042	Kidney	3.82348	male
SAMN09812043	Kidney	7.7504	male
SAMN09812044	Kidney	6.09558	female
SAMN09812045	Kidney	5.92384	female
SAMN09812046	Kidney	6.22876	female
SAMN09812047	Kidney	5.9222	female
SAMN09812048	Kidney	6.27006	female
SAMN09812056	Intestine	4.08659	female
SAMN09812057	Intestine	1.51826	male
SAMN09812058	Intestine	3.92009	male
SAMN09812059	Intestine	6.74242	female
SAMN09812060	Intestine	2.26381	female
SAMN09812061	Intestine	2.17882	female
SAMN09812062	Intestine	3.31198	female
SAMN09812063	Intestine	5.77795	female
SAMN09812064	Brain	6.62661	female
SAMN09812065	Brain	4.04464	male
SAMN09812066	Brain	6.74598	male
SAMN09812067	Brain	3.65708	female
SAMN09812068	Brain	5.88706	female
SAMN09812069	Brain	5.4981	female
SAMN09812070	Brain	5.69681	female
SAMN09812071	Brain	4.3489	female
SAMN09812072	Heart	3.24204	female
SAMN09812073	Heart	1.44399	male
SAMN09812074	Heart	2.13446	male
SAMN09812075	Heart	1.65311	female
SAMN09812076	Heart	3.62057	female
SAMN09812077	Heart	4.2396	female
SAMN09812078	Heart	1.97901	female
SAMN09812079	Heart	2.31717	female
SAMN15694747	Skin	27.3692	male
SAMN15699744	Liver	3.39929	female
SAMN15699745	Liver	4.22716	male
SAMN15699746	Liver	3.69365	female
SAMN15699747	Liver	0.026349	male
SAMN15699748	Liver	3.95124	female
SAMN15699749	Liver	5.0099	male
SAMN15699750	Liver	4.196	female
SAMN15699751	Liver	3.32069	male
SAMN15699752	Liver	3.59701	female
SAMN15699753	Liver	1.9716	male
SAMN15699754	Liver	3.50714	male
SAMN15699755	Liver	4.1132	female
SAMN15699756	Liver	4.10217	male
SAMN15699757	Liver	4.44368	female
SAMN15699758	Liver	4.24642	male
SAMN15699759	Liver	3.57541	male
SAMN15699761	Liver	1.54325	female
SAMN15699762	Liver	0.326528	female
SAMN15699763	Liver	2.38558	male
SAMN15699764	Liver	2.981	male
SAMN15699765	Liver	3.71177	female
SAMN15699766	Liver	4.28604	male
SAMN15699767	Liver	2.75294	male
SAMN15699768	Liver	4.19081	male
SAMN15699769	Liver	2.57225	male
SAMN15699770	Liver	3.69309	female
SAMN15699771	Liver	3.80515	male
SAMN15699772	Liver	4.14522	male
SAMN15699773	Liver	4.22708	female
SAMN15699774	Liver	2.76473	female
SAMN15699775	Liver	3.92965	female
SAMN15699776	Liver	0.233777	male
SAMN15699777	Liver	3.53496	female
SAMN15699778	Liver	3.31428	male
SAMN15699779	Liver	3.35427	female
SAMN15784370	Adipose	23.7451	female
SAMN15784371	Adipose	25.3756	female
SAMN15784372	Adipose	16.8748	female
SAMN15784373	Muscle	11.9488	female
SAMN15784374	Muscle	9.65051	female
SAMN15784375	Muscle	9.09736	female
SAMN15784376	Adipose	19.5879	female
SAMN15784377	Adipose	17.0872	female
SAMN15784378	Adipose	16.9403	female
SAMN15784379	Muscle	12.6465	female
SAMN15784380	Muscle	11.9124	female
SAMN15784381	Muscle	13.8088	female
SAMN15794123	Liver	11.3605	female
SAMN15887662	Fallopian_tube	17.9303	female
SAMN15930042	Muscle	3.95146	female
SAMN15930043	Muscle	5.78097	female
SAMN15930044	Muscle	4.51602	female
SAMN15930045	Muscle	4.17476	female
SAMN15930046	Muscle	3.62693	female
SAMN15930047	Muscle	4.39894	female
SAMN15930048	Muscle	4.3404	female
SAMN15930049	Muscle	4.45355	female
SAMN15940390	Intestine	4.79605	male
SAMN15940391	Intestine	4.64081	male
SAMN15940392	Intestine	1.78927	male
SAMN15940393	Intestine	3.54881	male
SAMN15940394	Intestine	3.1093	male
SAMN15940395	Intestine	1.12431	male
SAMN16862330	Brain	19.3268	female
SAMN16862331	Brain	20.4142	female
SAMN16862332	Brain	27.4342	female
SAMN16862333	Brain	25.5526	female
SAMN16862334	Brain	32.4672	female
SAMN16862335	Brain	25.5568	female
SAMN16862336	Brain	22.1101	female
SAMN16862337	Brain	23.874	female
SAMN16862338	Brain	29.1963	female
SAMN16862339	Brain	22.6105	female
SAMN16862340	Brain	22.4611	female
SAMN16862341	Brain	20.8575	female
SAMN03342344	Adenohypophysis	25.7803	male
SAMN03342345	Adenohypophysis	21.9334	male
SAMN03342346	Adenohypophysis	25.1605	male
SAMN03342347	Adenohypophysis	31.0987	male
SAMN03342349	Adenohypophysis	26.9524	male
SAMN03342350	Adenohypophysis	12.3276	male
SAMN03342351	Adenohypophysis	29.3177	male
SAMN03342353	Adenohypophysis	26.9731	male
SAMN03342354	Adenohypophysis	32.5747	male
SAMN03342355	Adenohypophysis	28.63	male
SAMN03342356	Adenohypophysis	22.7409	male
SAMN03342357	Adenohypophysis	17.1732	male
SAMN03342358	Adenohypophysis	25.0416	male
SAMN03342359	Adenohypophysis	28.9276	male
SAMN03342360	Adenohypophysis	28.4365	male
SAMN03342361	Adenohypophysis	4.16861	male
SAMN21465686	Liver	1.37245	male
SAMN21465687	Liver	0.079944	male
SAMN21465688	Liver	1.52037	male
SAMN21465689	Liver	0.317421	male
SAMN21465690	Liver	1.01184	male
SAMN21465691	Liver	1.06197	male
SAMN21839888	Skin	3.99444	male
SAMN22374924	Lung	27.5442	male
SAMN22374925	Lung	30.2591	male
SAMN22374926	Lung	30.2117	male
SAMN22374927	Lung	31.182	male
SAMN22374928	Lung	27.8284	male
SAMN22374929	Lung	29.9383	male
SAMN22418892	Lung	14.2558	male
SAMN22418893	Lung	16.9842	male
SAMN22418894	Lung	16.295	male
SAMN22418895	Lung	17.3472	male
SAMN22418897	Lung	16.0227	male
SAMN22418898	Lung	18.3988	male
SAMN22418899	Lung	17.2408	male
SAMN22418900	Lung	16.8418	male
SAMN22418901	Lung	13.7999	male
SAMN22418902	Lung	19.9542	male
SAMN22418903	Lung	13.9891	male
SAMN22418904	Lung	16.5022	male
SAMN22418905	Lung	18.8701	male
SAMN22418906	Lung	16.0942	male
SAMN22999514	Lung	11.0611	female
SAMN22999515	Lung	11.9877	female
SAMN22999516	Lung	9.32277	female
SAMN22999517	Lung	13.1083	female
SAMN22999518	Lung	12.5053	female
SAMN22999519	Lung	10.1388	female
SAMN22999520	Lung	13.5235	female
SAMN22999521	Lung	12.3378	female
SAMN22999522	Lung	12.9969	female
SAMN22999523	Lung	10.7892	female
SAMN22999524	Lung	11.697	female
SAMN22999525	Lung	10.9495	female
SAMN23167325	Lung	15.3415	male
SAMN23167326	Lymph	20.9861	male
SAMN23167327	Lung	16.5363	male
SAMN23167328	Lymph	17.8583	male
SAMN23167329	Lung	23.2338	male
SAMN23167330	Lymph	17.554	male
SAMN23224936	Muscle	9.21649	female
SAMN23224937	Muscle	6.77572	female
SAMN23224938	Muscle	8.57717	female
SAMN23224939	Muscle	7.90099	female
SAMN23224940	Muscle	9.12808	female
SAMN23224941	Muscle	9.55919	female
SAMN23224942	Muscle	10.7771	female
SAMN23224943	Muscle	9.58859	female
SAMN23224944	Muscle	8.10975	female
SAMN23224945	Muscle	13.7604	female
SAMN23224946	Muscle	8.34943	female
SAMN23224947	Muscle	9.99111	female
SAMN23224948	Muscle	7.90857	female
SAMN23342638	Brain	17.2776	female
SAMN23342639	Brain	13.5715	female
SAMN23342640	Brain	18.769	female
SAMN23342641	Brain	19.4595	female
SAMN23342642	Brain	16.73	female
SAMN23342643	Brain	18.3881	female
SAMN23342644	Brain	17.5735	female
SAMN23342645	Brain	17.1625	female
SAMN23342646	Brain	14.8757	female
SAMN23342647	Brain	14.3963	female
SAMN23342648	Brain	15.5563	female
SAMN23342649	Brain	21.5117	female
SAMN24256087	Liver	1.75187	male
SAMN24256088	Liver	1.53305	male
SAMN24256089	Liver	1.51395	male
SAMN24256090	Liver	2.17592	male
SAMN24256091	Liver	2.72868	male
SAMN24256092	Liver	1.92935	male
SAMN24256093	Liver	1.49294	male
SAMN24256094	Liver	1.18927	male
SAMN24256095	Liver	1.67949	male
SAMN24256096	Liver	1.55495	male
SAMN24256098	Liver	2.29987	male
SAMN24256099	Liver	1.89991	male
SAMN24256100	Liver	1.41314	male
SAMN24256101	Liver	1.98979	male
SAMN06108970	Adipose	2.4542	female
SAMN06108971	Adipose	2.10071	female
SAMN06108972	Adipose	0.989379	female
SAMN06108973	Adipose	0.349749	female
SAMN06108974	Adipose	0.955931	female
SAMN06108975	Adipose	0.173786	female
SAMN06108976	Adipose	0.758258	female
SAMN06108977	Adipose	1.69689	female
SAMN06108978	Adipose	0.844883	female
SAMN07331835	Ovarian	4.0255	female
SAMN07331836	Ovarian	3.31547	female
SAMN07331837	Ovarian	1.71158	female
SAMN07331838	Ovarian	2.55727	female
SAMN07331839	Ovarian	4.44269	female
SAMN07331840	Ovarian	2.80793	female
SAMN07337766	Adipose	3.3961	male
SAMN07337767	Adipose	5.67681	male
SAMN07337768	Adipose	5.81627	male
SAMN07337769	Adipose	1.9117	male
SAMN07337770	Adipose	6.25173	male
SAMN07337771	Adipose	0.282244	male
SAMN08934744	Muscle	4.13342	male
SAMN08934745	Muscle	3.5325	female
SAMN08934746	Muscle	4.38733	male
SAMN08934747	Muscle	4.92686	male
SAMN08934748	Muscle	5.83161	female
SAMN08934749	Muscle	5.24915	male
SAMN08934750	Muscle	5.93637	male
SAMN08934751	Muscle	3.64092	male
SAMN08934752	Muscle	4.13621	female
SAMN08934753	Muscle	3.34925	male
SAMN08934754	Muscle	7.67405	female
SAMN08934755	Muscle	6.34588	female
SAMN08934756	Muscle	6.88552	male
SAMN08934757	Muscle	5.61182	male
SAMN08934758	Muscle	4.87944	male
SAMN08934759	Muscle	6.5229	female
SAMN08934760	Muscle	9.06461	male
SAMN08934761	Muscle	5.03274	female
SAMN11265532	Brain	22.7185	female
SAMN11265533	Brain	22.887	female
SAMN11265534	Brain	23.4753	female
SAMN11265535	Brain	22.9435	female
SAMN11265536	Brain	17.2251	female
SAMN11265537	Brain	20.0905	female
SAMN11265538	Brain	21.246	female
SAMN11265539	Brain	17.8499	female
SAMN11265540	Brain	19.3141	female
SAMN11265541	Brain	21.6824	female
SAMN11265542	Brain	23.0096	female
SAMN11265543	Brain	22.9876	female
SAMN11469578	Intestine	3.01512	male
SAMN11469579	Intestine	5.38172	male
SAMN11469580	Intestine	3.14963	male
SAMN11469581	Intestine	4.16673	male
SAMN11469582	Intestine	3.68771	male
SAMN11469583	Intestine	1.98201	male
SAMN11469584	Intestine	3.74962	male
SAMN11469585	Intestine	4.37443	male
SAMN11469586	Intestine	4.67703	male
SAMN11469587	Intestine	3.67463	male
SAMN11469588	Intestine	4.40117	male
SAMN11469589	Intestine	2.63424	male
SAMN11469590	Intestine	0.383297	male
SAMN11469591	Intestine	4.43351	male
SAMN11469592	Intestine	0.515504	male
SAMN11469593	Intestine	4.19071	male
SAMN11469594	Intestine	3.47966	male
SAMN11469595	Intestine	2.55744	male
SAMN11469596	Intestine	2.20323	male
SAMN11640959	Liver	1.4739	female
SAMN11640960	Liver	2.09597	male
SAMN11640961	Liver	1.81416	male
SAMN11640962	Liver	0.835791	male
SAMN11640963	Liver	1.03404	female
SAMN11640964	Liver	1.78818	female
SAMN11640965	Liver	1.18921	female
SAMN11640966	Liver	1.26892	female
SAMN11640967	Liver	1.2264	female
SAMN11640968	Liver	1.09154	female
SAMN11640969	Liver	1.15019	male
SAMN12385810	Muscle	0.602816	female
SAMN12385811	Muscle	0.409977	female
SAMN12385812	Muscle	0.498343	female
SAMN12385813	Muscle	0.275866	female
SAMN12385814	Muscle	0	female
SAMN12385815	Muscle	0	female
SAMN12385816	Muscle	0	female
SAMN12385817	Muscle	0	female
SAMN12385818	Muscle	0	female
SAMN12385819	Muscle	0	female
SAMN12385820	Muscle	0.096529	female
SAMN12385821	Muscle	0	female
SAMN12385822	Muscle	0	female
SAMN12385823	Muscle	0	female
SAMN12385824	Muscle	0	female
SAMN12385825	Muscle	0	female
SAMN12385826	Muscle	0.505549	female
SAMN12385827	Muscle	0	female
SAMN12385828	Muscle	0	female
SAMN12385829	Muscle	0.355702	female
SAMN12385830	Muscle	0.238607	female
SAMN12385831	Muscle	0	female
SAMN12385832	Muscle	0	female
SAMN12385833	Muscle	0	female
SAMN12385834	Muscle	0	female
SAMN12385835	Muscle	0.512435	female
SAMN12385836	Muscle	0	female
SAMN12385837	Muscle	0	female
SAMN14482480	Muscle	19.773	male
SAMN14590403	Adipose	0.490421	male
SAMN14590404	Adipose	0.238812	male
SAMN14590405	Adipose	2.34371	male
SAMN14590406	Adipose	0	female
SAMN14590407	Adipose	0	female
SAMN14590408	Adipose	0.105774	female
SAMN14590409	Adipose	1.19225	male
SAMN14590410	Adipose	0.070744	male
SAMN14590411	Adipose	0.331457	male
SAMN14590412	Adipose	0.112135	male
SAMN14590413	Adipose	0.051242	male
SAMN14590414	Adipose	0.047168	male
SAMN14593846	Skin	29.2312	female
SAMN14593847	Skin	33.3402	female
SAMN14593848	Skin	32.5841	female
SAMN14593849	Skin	32.0533	female
SAMN14593850	Skin	30.3186	female
SAMN14593851	Skin	33.0513	female
SAMN14851421	PBMCs	7.78946	male
SAMN14851422	PBMCs	4.57935	male
SAMN14851423	PBMCs	8.33882	male
SAMN14851424	PBMCs	6.35007	male
SAMN14851425	PBMCs	6.34304	male
SAMN14851426	PBMCs	4.40627	male
SAMN15150187	Adipose	22.2924	female
SAMN15150188	Kidney	11.3017	female
SAMN15150189	Liver	7.23455	female
SAMN15150190	Lung	16.726	female
SAMN15150191	Muscle	8.90677	female
SAMN15150193	Heart	9.82277	female
SAMN15150194	Adipose	19.2022	female
SAMN15150195	Kidney	18.3983	female
SAMN15150196	Liver	4.93944	female
SAMN15150197	Muscle	8.46408	female
SAMN15150199	Heart	7.54127	female
SAMN15150200	Adipose	19.4043	female
SAMN15150201	Kidney	14.3813	female
SAMN15150202	Liver	4.27705	female
SAMN15150203	Lung	19.585	female
SAMN15150204	Muscle	8.19357	female
SAMN15150206	Heart	7.44696	female
SAMN15165679	Ovarian	35.1762	female
SAMN15165680	Ovarian	39.1786	female
SAMN15165681	Ovarian	44.5751	female
SAMN15165682	Ovarian	21.549	female
SAMN15165683	Ovarian	20.1811	female
SAMN15165684	Ovarian	17.668	female
SAMN15165685	Ovarian	54.5798	female
SAMN15165686	Ovarian	40.5941	female
SAMN15165687	Ovarian	40.7829	female
SAMN15282764	Skin	19.0657	female
SAMN15282765	Skin	21.949	female
SAMN15282766	Skin	20.7818	female
SAMN15282767	Skin	26.7851	female
SAMN15282768	Skin	27.1664	female
SAMN15282769	Skin	25.0134	female
SAMN15282770	Skin	24.4638	female
SAMN15282771	Skin	25.2382	female
SAMN15282772	Skin	26.3664	female
SAMN16910054	Adenohypophysis	27.0808	female
SAMN16910055	Adenohypophysis	24.9611	female
SAMN16910056	Adenohypophysis	28.8269	female
SAMN16910057	Adenohypophysis	30.2435	female
SAMN16910059	Adenohypophysis	32.7747	female
SAMN16910060	Adenohypophysis	40.5285	female
SAMN16910061	Adenohypophysis	37.9977	female
SAMN16910062	Adenohypophysis	37.2423	female
SAMN16910063	Adenohypophysis	35.4981	female
SAMN16910064	Adenohypophysis	17.5172	female
SAMN16910065	Adenohypophysis	34.6598	female
SAMN16951298	Ovarian	20.2804	female
SAMN16951299	Ovarian	22.7125	female
SAMN16951300	Ovarian	19.1298	female
SAMN16951301	Ovarian	23.0771	female
SAMN16951302	Ovarian	16.498	female
SAMN16951303	Ovarian	20.4583	female
SAMN16951305	Ovarian	19.9223	female
SAMN11094198	Muscle	8.59219	female
SAMN11094199	Muscle	4.13805	female
SAMN11094200	Muscle	5.8875	female
SAMN11094201	Muscle	7.39342	female
SAMN11094202	Muscle	8.60152	female
SAMN16910058	Adenohypophysis	32.6525	female
SAMN20606396	Adipose	11.025	female
SAMN20606397	Adipose	11.3956	female
SAMN20606398	Adipose	10.4861	female
SAMN20606399	Adipose	11.3356	female
SAMN20606400	Adipose	15.4574	female
SAMN20606401	Adipose	8.04043	female
SAMN20606402	Adipose	11.2185	female
SAMN20606403	Adipose	11.6798	female
SAMN20606404	Adipose	10.7092	female
SAMN20606405	Adipose	11.6703	female
SAMN20606406	Adipose	15.6676	female
SAMN20606407	Adipose	8.33931	female
SAMN04546741	Adipose	3.38104	female
SAMN04546742	Adipose	1.50307	female
SAMN04546743	Adipose	1.15694	male
SAMN04546744	Adipose	0.647348	female
SAMN04546745	Adipose	1.37928	female
SAMN04546746	Adipose	1.0683	male
SAMN04546747	Adipose	0.707305	female
SAMN04546748	Adipose	0.993557	female
SAMN04546749	Adipose	0.711659	female
SAMN04546750	Adipose	0.929301	female
SAMN04546751	Adipose	1.16323	female
SAMN04546752	Adipose	1.44651	female
SAMN04546753	Adipose	1.18668	female
SAMN04546754	Adipose	1.73914	female
SAMN04546756	Adipose	1.11717	female
SAMN04546757	Adipose	0.884489	female
SAMN04546758	Adipose	0.802769	female
SAMN04546759	Adipose	1.25237	female
SAMN05728284	Liver	0.745491	male
SAMN07780907	Testes	1.07775	male
SAMN07780908	Testes	1.70383	male
SAMN07780909	Testes	1.065	male
SAMN07780910	Testes	1.10598	male
SAMN07780911	Testes	0.582941	male
SAMN07780912	Testes	0.552181	male
SAMN07780913	Testes	1.05392	male
SAMN07780914	Testes	1.45314	male
SAMN07812462	Brain	17.0264	female
SAMN07812463	Brain	20.6211	female
SAMN08026639	Ovarian	9.87159	female
SAMN08026640	Ovarian	10.5301	female
SAMN08026641	Ovarian	9.51901	female
SAMN08026642	Ovarian	8.42892	female
SAMN08026643	Ovarian	9.39502	female
SAMN08026644	Ovarian	9.46213	female
SAMN08026645	Ovarian	10.2922	female
SAMN08026646	Ovarian	11.8391	female
SAMN04867294	Muscle	7.46132	female
SAMN04867295	Muscle	10.8239	female
SAMN04867296	Muscle	11.6439	female
SAMN04867297	Muscle	7.81793	female
SAMN04867298	Muscle	10.6648	female
SAMN04867299	Muscle	10.0724	female
SAMN04867300	Muscle	7.41237	female
SAMN04867301	Muscle	8.88941	female
SAMN04867302	Muscle	11.0884	female
SAMN04867303	Muscle	9.18011	female
SAMN04867304	Muscle	6.90555	female
SAMN04867305	Muscle	9.59981	female
SAMN04867306	Muscle	10.2554	female
SAMN04867307	Muscle	9.66478	female
SAMN04867308	Muscle	7.29181	female
SAMN04867309	Muscle	11.0534	female
SAMN04867310	Muscle	13.1997	female
SAMN04867311	Muscle	13.2409	female
SAMN04867312	Muscle	9.4834	female
SAMN04867313	Muscle	9.12794	female
SAMN04867314	Muscle	9.64469	female
SAMN04867315	Muscle	11.7766	female
SAMN04867316	Muscle	8.33432	female
SAMN04867317	Muscle	9.34484	female
SAMN04867318	Muscle	14.9872	female
SAMN04867319	Muscle	9.15627	female
SAMN04867320	Muscle	7.96627	female
SAMN04867321	Muscle	10.6102	female
SAMN04867322	Muscle	8.68009	female
SAMN04867323	Muscle	10.0347	female
SAMN04867324	Muscle	8.148	female
SAMN04867325	Muscle	7.271	female
SAMN04867326	Muscle	9.30451	female
SAMN04867327	Muscle	12.0907	female
SAMN04867329	Muscle	13.5495	female
SAMN04867331	Muscle	7.87195	female
SAMN09509792	Liver	1.45835	female
SAMN09509793	Liver	0.221134	female
SAMN09509794	Liver	0	female
SAMN09509795	Liver	1.01547	female
SAMN09509796	Liver	0.579401	female
SAMN09509797	Liver	0.188833	female
SAMN12699020	Skin	18.8006	female
SAMN12699021	Skin	16.8815	female
SAMN12699022	Skin	19.8117	female
SAMN19589838	Blood	4.51495	female
SAMN19589839	Blood	3.65931	male
SAMN19589840	Blood	4.12196	male
SAMN19589841	Blood	3.08753	female
SAMN19589842	Blood	4.01254	female
SAMN19589843	Blood	2.23745	male
SAMN19589844	Blood	3.99658	female
SAMN19589845	Blood	5.9065	male
SAMN19838920	Liver	0.137773	female
SAMN19838921	Liver	0.567439	female
SAMN19838923	Liver	0.413153	female
SAMN19838924	Liver	0.495298	female
SAMN19838925	Liver	0.874372	female
SAMN19838935	Muscle	1.11841	female
SAMN19838936	Muscle	2.22405	female
SAMN19838937	Muscle	0.790155	female
SAMN19838938	Muscle	1.12713	female
SAMN19838939	Muscle	1.03631	female
SAMN19838940	Muscle	0.731622	female
SAMN19838941	Muscle	1.29365	female
SAMN19838942	Muscle	0.995167	female
SAMN19838943	Muscle	0.810131	female
SAMN19838944	Muscle	1.4904	female
SAMN19838945	Liver	0.309324	female
SAMN19838946	Liver	0.584933	female
SAMN19838947	Liver	0.481001	female
SAMN23288311	Muscle	13.4809	female
SAMN15241449	Liver	0.254067	female
SAMN15241450	Liver	0.196422	female
SAMN15241451	Liver	0.266534	female
SAMN15241452	Liver	0.36264	female
SAMN15241453	Liver	0.228662	female
SAMN15241454	Liver	0.270042	female
SAMN15241455	Liver	0.442292	female
SAMN15241456	Liver	0.321825	female
SAMN15241457	Liver	0.084404	female
SAMN15241458	Liver	0.26975	female
SAMN15241459	Liver	0.551149	female
SAMN15241460	Liver	0.344405	female
SAMN17050980	Liver	0.10099	female
SAMN17050981	Liver	0.162076	female
SAMN17050982	Liver	0.284623	female
SAMN17050983	Liver	0.165757	female
SAMN17050984	Liver	0.099845	female
SAMN17050985	Liver	0.139501	female
SAMN17050986	Liver	0.135874	female
SAMN17050987	Liver	0.137367	female
SAMN17050988	Liver	0.129415	female
SAMN17050989	Liver	0.074997	female
SAMEA5702980	Liver	0.829922	male
SAMEA5702981	Liver	1.26367	male
SAMEA5702982	Liver	0.702261	male
SAMEA5702983	Liver	0.619096	male
SAMEA5702984	Liver	0.969938	male
SAMEA5702985	Liver	0.810219	male
SAMEA5702986	Liver	0.600796	male
SAMEA5702987	Liver	1.46577	male
SAMEA5702988	Liver	0.954632	male
SAMEA5702989	Liver	0.925309	male
SAMEA5702990	Liver	0.803391	male
SAMEA5702991	Liver	0.814367	male
SAMEA5702992	Liver	0.947772	male
SAMEA5702993	Liver	1.31522	male
SAMEA5702994	Liver	0.987366	male
SAMEA5702995	Liver	0.928921	male
SAMEA5702996	Liver	0.594372	male
SAMEA5702997	Liver	0.996911	male
SAMEA5702998	Liver	0.646293	male
SAMEA5702999	Liver	1.41973	male
SAMEA5703000	Liver	1.09015	male
SAMEA5703001	Liver	0.607039	male
SAMEA5703002	Liver	0.594453	male
SAMEA5703003	Liver	0.873092	male
SAMEA5703004	Liver	1.08756	male
SAMEA5703005	Liver	1.3007	male
SAMEA5703006	Liver	0.445946	male
SAMEA5703007	Liver	0.990674	male
SAMEA5703008	Liver	1.843	male
SAMEA5703009	Liver	0.971992	male
SAMEA5703010	Liver	1.11264	male
SAMEA5703011	Liver	1.10635	male
SAMEA5703012	Liver	0.915678	male
SAMEA5703013	Liver	1.07508	male
SAMEA5703014	Liver	1.57319	male
SAMEA5703015	Liver	1.03004	male
SAMN11608921	Brain	1.19599	female
SAMN11608922	Brain	0.08962	female
SAMN11608923	Brain	0.061162	female
SAMN11608924	Brain	0.101437	female
SAMN11608925	Brain	1.05037	female
SAMN11608926	Brain	0.420309	female
SAMN11608927	Brain	0.056745	female
SAMN11608928	Brain	0.019843	female
SAMN11608929	Brain	0.077119	female
SAMN11608930	Brain	0.006318	female
SAMN11608931	Brain	0.131221	female
SAMN11608932	Brain	0.10889	female
SAMN11608933	Adipose	3.27655	female
SAMN11608934	Adipose	2.89673	female
SAMN11608935	Adipose	0.873433	female
SAMN11608936	Adipose	2.37419	female
SAMN11608937	Adipose	2.767	female
SAMN11608938	Adipose	1.86118	female
SAMN11608939	Adipose	1.19344	female
SAMN11608940	Adipose	0.970524	female
SAMN11608941	Adipose	2.22564	female
SAMN11608942	Adipose	3.01541	female
SAMN11608943	Adipose	1.49349	female
SAMN11608944	Adipose	3.63839	female
SAMN11608945	Adipose	3.11204	female
SAMN11608946	Adipose	2.88645	female
SAMN11608947	Adipose	2.06491	female
SAMN11608948	Adipose	1.84214	female
SAMN11608949	Adipose	2.61735	female
SAMN11608950	Adipose	3.86706	female
SAMN11608951	Adipose	1.93805	female
SAMN11608952	Adipose	2.19216	female
SAMN11608953	Adipose	1.52027	female
SAMN11608954	Adipose	2.7702	female
SAMN11608955	Adipose	4.19719	female
SAMN11608956	Adipose	2.47442	female
SAMN13615831	Adipose	12.1494	female
SAMN13615832	Adipose	10.7757	female
SAMN13615867	Adipose	9.60449	female
SAMN13615868	Adipose	11.9943	female
SAMN13615870	Adipose	6.17489	female
SAMN13615871	Adipose	9.67141	female
SAMN13615872	Adipose	12.2447	female
SAMN13615873	Adipose	9.71942	female
SAMN15762620	Brain	0.066067	female
SAMN15762621	Brain	3.75145	male
SAMN15762622	Heart	1.10781	female
SAMN15762623	Heart	1.24562	male
SAMN15762624	Kidney	0.127201	female
SAMN15762625	Kidney	0.320388	male
SAMN15762626	Liver	0.637437	female
SAMN15762627	Liver	0.978348	male
SAMN15762628	Ovarian	0.426672	female
SAMN20168724	Adipose	1.2487	male
SAMN20168725	Adipose	0.118536	male
SAMN20168726	Adipose	1.64402	male
SAMN20168727	Adipose	0.71725	male
SAMN20168728	Adipose	0.575845	male
SAMN20168729	Adipose	0.280834	male
SAMN24371667	Ovarian	0.32835	female
SAMEA8943000	PBMCs	1.39024	male
SAMN13555574	Adipose	24.7247	female
SAMN13555575	Muscle	19.7014	female
SAMN13555576	Adipose	37.3376	female
SAMN13616205	Muscle	23.3436	female

## Sheet: Table S8
Table S8 Normalized expression (TPM) data of ATP7A gene in different sheep breeds
sampleID	breed	ATP7A_TPM	horn_type
SAMN04404354	Hu	11.9091	hornless
SAMN08148563	tibetan	24.0258	horned
SAMN08148564	tibetan	24.9139	horned
SAMN08148565	tibetan	26.7881	horned
SAMN08148566	tibetan	28.8711	horned
SAMN08148567	tibetan	22.738	horned
SAMN08148568	tibetan	29.0517	horned
SAMN08205003	Assaf	0.073234	hornless
SAMN08205004	Assaf	0.090032	hornless
SAMN08205005	Assaf	0.208292	hornless
SAMN08205006	Assaf	0.18513	hornless
SAMN08205007	Assaf	0.184359	hornless
SAMN08205008	Assaf	0.249182	hornless
SAMN08205009	Assaf	0.200645	hornless
SAMN08205010	Assaf	0.161345	hornless
SAMN09811779	Hu	0.643936	hornless
SAMN09811784	Hu	12.9821	hornless
SAMN09811791	Hu	11.5044	hornless
SAMN09811796	Hu	1.21328	hornless
SAMN09811798	Hu	13.8919	hornless
SAMN09811800	Hu	10.9207	hornless
SAMN09811836	Hu	7.89665	hornless
SAMN09811865	Hu	12.375	hornless
SAMN09811866	Hu	12.1261	hornless
SAMN09811870	Hu	16.778	hornless
SAMN09811872	Hu	11.108	hornless
SAMN09811877	Hu	12.2565	hornless
SAMN09811879	Hu	16.2426	hornless
SAMN09811884	Hu	13.5696	hornless
SAMN09811885	Hu	8.41971	hornless
SAMN09811950	Hu	17.1653	hornless
SAMN09811951	Hu	12.1612	hornless
SAMN09811952	Hu	13.1105	hornless
SAMN09811953	Hu	15.9869	hornless
SAMN09811954	Hu	14.1881	hornless
SAMN09811955	Hu	12.7421	hornless
SAMN09811956	Hu	12.4527	hornless
SAMN09812009	Hu	16.8775	hornless
SAMN09812010	Hu	12.8447	hornless
SAMN09812011	Hu	14.9368	hornless
SAMN09812012	Hu	14.309	hornless
SAMN09812013	Hu	18.9368	hornless
SAMN09812014	Hu	15.7529	hornless
SAMN09812015	Hu	12.9602	hornless
SAMN09812016	Hu	12.3581	hornless
SAMN12699020	Rambouillet	18.8006	horned
SAMN12699021	Rambouillet	16.8815	horned
SAMN12699022	Rambouillet	19.8117	horned
SAMN12769888	bashibai	14.5395	horned
SAMN12769889	bashibai	18.7352	horned
SAMN12769890	bashibai	15.5947	horned
SAMN12769891	bashibai	12.8312	horned
SAMN12769892	bashibai	13.212	horned
SAMN12769893	bashibai	8.89538	horned
SAMN12769894	bashibai	12.3256	horned
SAMN12769895	bashibai	17.1808	horned
SAMN12769896	bashibai	10.1873	horned
SAMN12769897	bashibai	13.6011	horned
SAMN12769898	bashibai	17.6616	horned
SAMN12769899	bashibai	11.6912	horned
SAMN14593846	Tan	29.2312	horned
SAMN14593847	Tan	33.3402	horned
SAMN14593848	Tan	32.5841	horned
SAMN14593849	Tan	32.0533	horned
SAMN14593850	Tan	30.3186	horned
SAMN14593851	Tan	33.0513	horned
SAMN15282764	Chinese_Merino	19.0657	horned
SAMN15282765	Chinese_Merino	21.949	horned
SAMN15282766	Chinese_Merino	20.7818	horned
SAMN15282767	Chinese_Merino	26.7851	horned
SAMN15282768	Chinese_Merino	27.1664	horned
SAMN15282769	Chinese_Merino	25.0134	horned
SAMN15282770	Chinese_Merino	24.4638	horned
SAMN15282771	Chinese_Merino	25.2382	horned
SAMN15282772	Chinese_Merino	26.3664	horned

## Sheet: Table S9
Table S9 Detailed information on the ATP7A gene of each species
Gene ID	Gene symbol	Description	Scientific name	Common name	RefSeq Transcript accessions	RefSeq Protein accessions	SPARCLE ID	Curation Status	RefseqSelect	Default sequence
538	ATP7A	ATPase copper transporting alpha	Homo sapiens	human	NM_000052.7	NP_000043.4	11534155	curated	RefseqSelect	default-seq
11977	Atp7a	ATPase, Cu++ transporting, alpha polypeptide	Mus musculus	house mouse	NM_009726.5	NP_033856.3	11534155	curated	RefseqSelect	default-seq
406185	ATP7A	ATPase copper transporting alpha	Canis lupus familiaris	dog	XM_549096.5	XP_549096.2	11534155	model		default-seq
541275	ATP7A	ATPase copper transporting alpha	Bos taurus	cattle	XM_024988202.1	XP_024843970.1	13298548	model		default-seq
705857	ATP7A	ATPase copper transporting alpha	Macaca mulatta	Rhesus monkey	XM_015127720.2	XP_014983206.2	11534155	model		default-seq
100071762	ATP7A	ATPase copper transporting alpha	Equus caballus	horse	XM_005614286.3	XP_005614343.1	11534155	model		default-seq
100612635	ATP7A	ATPase copper transporting alpha	Pan troglodytes	chimpanzee	XM_016943569.2	XP_016799058.1	11534155	model		default-seq
101116379	ATP7A	ATPase copper transporting alpha	Ovis aries	sheep	XM_004022208.5	XP_004022257.1	13298548	model		default-seq
102185993	ATP7A	ATPase copper transporting alpha	Capra hircus	goat	XM_005700602.3	XP_005700659.1	13298548	model		default-seq
102277252	ATP7A	ATPase copper transporting alpha	Bos mutus	wild yak	XM_005888672.2	XP_005888734.1	13298548	model		default-seq
102410797	ATP7A	ATPase copper transporting alpha	Bubalus bubalis	water buffalo	XM_006051892.4	XP_006051954.1	11534155	model		default-seq
102528425	ATP7A	ATPase copper transporting alpha	Vicugna pacos	alpaca	XM_031671581.1	XP_031527441.1		model		default-seq
105065506	ATP7A	ATPase copper transporting alpha	Camelus bactrianus	Bactrian camel	XM_010950594.2	XP_010948896.1	13298548	model		default-seq
105095561	ATP7A	ATPase copper transporting alpha	Camelus dromedarius	Arabian camel	XM_010987730.2	XP_010986032.1	13298548	model		default-seq
110130153	ATP7A	ATPase copper transporting alpha	Odocoileus virginianus	white-tailed deer	XM_020881926.1	XP_020737585.1	13298548	model		default-seq
120881929	ATP7A	ATPase copper transporting alpha	Oryx dammah	scimitar-horned oryx	XM_040265647.1	XP_040121581.1		model		default-seq
122689467	ATP7A	ATPase copper transporting alpha	Cervus elaphus	red deer	XM_043895905.1	XP_043751840.1		model		default-seq
128069695	ATP7A	ATPase copper transporting alpha	Budorcas taxicolor	takin	XM_052662806.1	XP_052518766.1		model		default-seq
129639837	ATP7A	ATPase copper transporting alpha	Bubalus carabanensis	carabao	XM_055565106.1	XP_055421081.1		model		default-seq

## Sheet: Table S10
Table S10 Allelic information for indels mutant loci
INFO	Mutation type	Position	Fst	Ref	Alt
Indels1	intronic	69024119	0.51875	GAAAAAAAAAAAA	GAAAAAAAAAAAAAA, GAAAAAAAAAAAAA, GAAAAAAAAAAAAAAA
Indels2	intronic	68981839	0.5125	CAAAGTA	CA
Indels3	downstream	69112032	0.3125	TAAAAAAAAAAAAAAAA	TAAAAAAAAAAAAA, TAAAAAAAAAAAA, TAAAAAAAAAAAAAA
Indels4	upstream	68950083	0.28125	GTTTTTT	GTTTTTTT
